# Supplementary material for: Characterization of rat glutathione transferases in olfactory epithelium and mucus
Source: PLoS One. 2019 Jul 24;14(7):e0220259. doi: 10.1371/journal.pone.0220259 (PMC6656353; doi:10.1371/journal.pone.0220259)
Supplement: S1 Table — For each rat, the total number of peptide, the percentage of sequence coverage, the peptide sequence, the total number of spectra and the protein function are indicated. (XLSX) [file pone.0220259.s003.xlsx]

## Sheet: Liste Rat
			Total number of peptide			Percentage sequence coverage			Peptide sequence			Total number of spectra
Protein name	Protein accession numbers	Protein molecular weight (Da)	01 rat	02 rat	03 rat	01 rat	02 rat	03 rat	01 rat	02 rat	03 rat	01 rat	02 rat	03 rat		Identifier used	UniProt accession number	Protein Name	Symbol	Gene name	Taxonomy	Reference database	Component	Ancestor Component	Graph Component	Function	Ancestor Function	Graph Function	Process	Ancestor Process	Graph Process
1,5-anhydro-D-fructose reductase OS=Rattus norvegicus (Rat) GN=Akr1e2 PE=2 SV=1	sp|Q5U1Y4|AKCL2_RAT	34501	1			0.0299			RDELFIVSK			1				Q5U1Y4	Q5U1Y4	AKCL2_RAT	Akr1e2	1,5-anhydro-D-fructose reductase	10116	sp	GO:0005654: nucleoplasm GO:0005737: cytoplasm GO:0005794: Golgi apparatus GO:0005829: cytosol	GO:0005575;GO:0005622;GO:0005623;GO:0005634;GO:0005654;GO:0005737;GO:0005794;GO:0005829;GO:0012505;GO:0031974;GO:0031981;GO:0043226;GO:0043227;GO:0043229;GO:0043231;GO:0043233;GO:0044422;GO:0044424;GO:0044428;GO:0044444;GO:0044446;GO:0044464;GO:0070013	http://amigo.geneontology.org/visualize?term_data_type=json&mode=amigo&term_data={%22GO%3A0005737%22%3A%7B%22fill%22%3A%22%23ffff66%22%2C%22font%22%3A%22black%22%7D,%22GO%3A0005654%22%3A%7B%22fill%22%3A%22%23ffff66%22%2C%22font%22%3A%22black%22%7D,%22GO%3A0005829%22%3A%7B%22fill%22%3A%22%23ffff66%22%2C%22font%22%3A%22black%22%7D,%22GO%3A0005794%22%3A%7B%22fill%22%3A%22%23ffff66%22%2C%22font%22%3A…	GO:0016491: oxidoreductase activity GO:0050571: 1,5-anhydro-D-fructose reductase activity	GO:0003674;GO:0003824;GO:0016491;GO:0016614;GO:0016616;GO:0050571	http://amigo.geneontology.org/visualize?term_data_type=json&mode=amigo&term_data={%22GO%3A0050571%22%3A%7B%22fill%22%3A%22%23ffff66%22%2C%22font%22%3A%22black%22%7D,%22GO%3A0016491%22%3A%7B%22fill%22%3A%22%23ffff66%22%2C%22font%22%3A%22black%22%7D}&format=png&mode=basic&term_data_type=json	GO:0055114: oxidation-reduction process	GO:0008150;GO:0008152;GO:0055114	http://amigo.geneontology.org/visualize?term_data_type=json&mode=amigo&term_data={%22GO%3A0055114%22%3A%7B%22fill%22%3A%22%23ffff66%22%2C%22font%22%3A%22black%22%7D}&format=png&mode=basic&term_data_type=json
10 kDa heat shock protein, mitochondrial OS=Rattus norvegicus (Rat) GN=Hspe1 PE=1 SV=3	sp|P26772|CH10_RAT	10901.7	1			0.137			VLQATVVAVGSGGK			1				P26772	P26772	CH10_RAT	Hspe1	10 kDa heat shock protein, mitochondrial	10116	sp	GO:0005737: cytoplasm GO:0005739: mitochondrion GO:0005759: mitochondrial matrix	GO:0005575;GO:0005622;GO:0005623;GO:0005737;GO:0005739;GO:0005759;GO:0031974;GO:0043226;GO:0043227;GO:0043229;GO:0043231;GO:0043233;GO:0044422;GO:0044424;GO:0044429;GO:0044444;GO:0044446;GO:0044464;GO:0070013	http://amigo.geneontology.org/visualize?term_data_type=json&mode=amigo&term_data={%22GO%3A0005737%22%3A%7B%22fill%22%3A%22%23ffff66%22%2C%22font%22%3A%22black%22%7D,%22GO%3A0005759%22%3A%7B%22fill%22%3A%22%23ffff66%22%2C%22font%22%3A%22black%22%7D,%22GO%3A0005739%22%3A%7B%22fill%22%3A%22%23ffff66%22%2C%22font%22%3A%22black%22%7D}&format=png&mode=basic&term_data_type=json	GO:0005524: ATP binding GO:0046872: metal ion binding GO:0051082: unfolded protein binding GO:0051087: chaperone binding	GO:0000166;GO:0003674;GO:0005488;GO:0005515;GO:0005524;GO:0008144;GO:0017076;GO:0030554;GO:0032553;GO:0032555;GO:0032559;GO:0035639;GO:0036094;GO:0043167;GO:0043168;GO:0043169;GO:0046872;GO:0051082;GO:0051087;GO:0097159;GO:0097367;GO:1901265;GO:1901363	http://amigo.geneontology.org/visualize?term_data_type=json&mode=amigo&term_data={%22GO%3A0005524%22%3A%7B%22fill%22%3A%22%23ffff66%22%2C%22font%22%3A%22black%22%7D,%22GO%3A0051087%22%3A%7B%22fill%22%3A%22%23ffff66%22%2C%22font%22%3A%22black%22%7D,%22GO%3A0046872%22%3A%7B%22fill%22%3A%22%23ffff66%22%2C%22font%22%3A%22black%22%7D,%22GO%3A0051082%22%3A%7B%22fill%22%3A%22%23ffff66%22%2C%22font%22%3A…	GO:0006457: protein folding GO:0006986: response to unfolded protein GO:0051085: chaperone cofactor-dependent protein refolding	GO:0006457;GO:0006458;GO:0006950;GO:0006986;GO:0008150;GO:0009987;GO:0010033;GO:0035966;GO:0042221;GO:0050896;GO:0051084;GO:0051085;GO:0061077	http://amigo.geneontology.org/visualize?term_data_type=json&mode=amigo&term_data={%22GO%3A0006457%22%3A%7B%22fill%22%3A%22%23ffff66%22%2C%22font%22%3A%22black%22%7D,%22GO%3A0006986%22%3A%7B%22fill%22%3A%22%23ffff66%22%2C%22font%22%3A%22black%22%7D,%22GO%3A0051085%22%3A%7B%22fill%22%3A%22%23ffff66%22%2C%22font%22%3A%22black%22%7D}&format=png&mode=basic&term_data_type=json
14-3-3 protein beta/alpha OS=Rattus norvegicus (Rat) GN=Ywhab PE=1 SV=3	sp|P35213|1433B_RAT	28055.2	4			0.22			AVTEQGHELSNEER-DSTLImQLLR-QTTVSNSQQAYQEAFEISK-YLSEVASGDNK			11				P35213	P35213	1433B_RAT	Ywhab	14-3-3 protein beta/alpha	10116	sp	GO:0005634: nucleus GO:0005737: cytoplasm GO:0005829: cytosol GO:0017053: transcriptional repressor complex GO:0032991: protein-containing complex GO:0042470: melanosome GO:0048471: perinuclear region of cytoplasm	GO:0005575;GO:0005622;GO:0005623;GO:0005634;GO:0005737;GO:0005829;GO:0017053;GO:0031410;GO:0031982;GO:0032991;GO:0042470;GO:0043226;GO:0043227;GO:0043229;GO:0043231;GO:0044424;GO:0044444;GO:0044464;GO:0048471;GO:0048770;GO:0097708	http://amigo.geneontology.org/visualize?term_data_type=json&mode=amigo&term_data={%22GO%3A0005737%22%3A%7B%22fill%22%3A%22%23ffff66%22%2C%22font%22%3A%22black%22%7D,%22GO%3A0032991%22%3A%7B%22fill%22%3A%22%23ffff66%22%2C%22font%22%3A%22black%22%7D,%22GO%3A0017053%22%3A%7B%22fill%22%3A%22%23ffff66%22%2C%22font%22%3A%22black%22%7D,%22GO%3A0048471%22%3A%7B%22fill%22%3A%22%23ffff66%22%2C%22font%22%3A…	GO:0003714: transcription corepressor activity GO:0005515: protein binding GO:0008022: protein C-terminus binding GO:0019899: enzyme binding GO:0019904: protein domain specific binding GO:0042802: identical protein binding GO:0042826: histone deacetylase binding GO:0044877: protein-containing complex binding GO:0050815: phosphoserine residue binding GO:0051219: phosphoprotein binding	GO:0003674;GO:0003712;GO:0003714;GO:0005488;GO:0005515;GO:0008022;GO:0019899;GO:0019904;GO:0042802;GO:0042826;GO:0044877;GO:0045309;GO:0050815;GO:0051219;GO:0140110	http://amigo.geneontology.org/visualize?term_data_type=json&mode=amigo&term_data={%22GO%3A0050815%22%3A%7B%22fill%22%3A%22%23ffff66%22%2C%22font%22%3A%22black%22%7D,%22GO%3A0005515%22%3A%7B%22fill%22%3A%22%23ffff66%22%2C%22font%22%3A%22black%22%7D,%22GO%3A0042802%22%3A%7B%22fill%22%3A%22%23ffff66%22%2C%22font%22%3A%22black%22%7D,%22GO%3A0042826%22%3A%7B%22fill%22%3A%22%23ffff66%22%2C%22font%22%3A…	GO:0006605: protein targeting GO:0035308: negative regulation of protein dephosphorylation GO:0043085: positive regulation of catalytic activity GO:0045744: negative regulation of G protein-coupled receptor signaling pathway GO:0045892: negative regulation of transcription, DNA-templated GO:0051220: cytoplasmic sequestering of protein GO:0051291: protein heterooligomerization	GO:0006139;GO:0006351;GO:0006355;GO:0006464;GO:0006470;GO:0006605;GO:0006725;GO:0006793;GO:0006796;GO:0006807;GO:0006810;GO:0006886;GO:0007154;GO:0007165;GO:0007186;GO:0008104;GO:0008150;GO:0008152;GO:0008277;GO:0009058;GO:0009059;GO:0009889;GO:0009890;GO:0009892;GO:0009966;GO:0009968;GO:0009987;GO:0010467;GO:0010468;GO:0010556;GO:0010558;GO:0010563;GO:0010605;GO:0010629;GO:0010646;GO:0010648;GO:…	http://amigo.geneontology.org/visualize?term_data_type=json&mode=amigo&term_data={%22GO%3A0006605%22%3A%7B%22fill%22%3A%22%23ffff66%22%2C%22font%22%3A%22black%22%7D,%22GO%3A0045892%22%3A%7B%22fill%22%3A%22%23ffff66%22%2C%22font%22%3A%22black%22%7D,%22GO%3A0035308%22%3A%7B%22fill%22%3A%22%23ffff66%22%2C%22font%22%3A%22black%22%7D,%22GO%3A0051220%22%3A%7B%22fill%22%3A%22%23ffff66%22%2C%22font%22%3A…
14-3-3 protein epsilon OS=Rattus norvegicus (Rat) GN=Ywhae PE=1 SV=1	sp|P62260|1433E_RAT	29175	7			0.345			AAFDDAIAELDTLSEESYK-DSTLImQLLR-EAAENSLVAYK-HLIPAANTGESK-LIccDILDVLDK-VAGmDVELTVEER-YLAEFATGNDR			13				P62260	P62260	1433E_RAT	Ywhae	14-3-3 protein epsilon	10116	sp	GO:0005634: nucleus GO:0005737: cytoplasm GO:0005829: cytosol GO:0005871: kinesin complex GO:0005886: plasma membrane GO:0030424: axon GO:0042470: melanosome GO:0090724: central region of growth cone	GO:0005575;GO:0005622;GO:0005623;GO:0005634;GO:0005737;GO:0005829;GO:0005856;GO:0005871;GO:0005875;GO:0005886;GO:0015630;GO:0016020;GO:0030424;GO:0030426;GO:0030427;GO:0031410;GO:0031982;GO:0032991;GO:0033267;GO:0042470;GO:0042995;GO:0043005;GO:0043226;GO:0043227;GO:0043228;GO:0043229;GO:0043231;GO:0043232;GO:0044422;GO:0044424;GO:0044430;GO:0044444;GO:0044446;GO:0044463;GO:0044464;GO:0048770;GO:…	http://amigo.geneontology.org/visualize?term_data_type=json&mode=amigo&term_data={%22GO%3A0005737%22%3A%7B%22fill%22%3A%22%23ffff66%22%2C%22font%22%3A%22black%22%7D,%22GO%3A0090724%22%3A%7B%22fill%22%3A%22%23ffff66%22%2C%22font%22%3A%22black%22%7D,%22GO%3A0042470%22%3A%7B%22fill%22%3A%22%23ffff66%22%2C%22font%22%3A%22black%22%7D,%22GO%3A0005829%22%3A%7B%22fill%22%3A%22%23ffff66%22%2C%22font%22%3A…	GO:0005246: calcium channel regulator activity GO:0005515: protein binding GO:0008426: protein kinase C inhibitor activity GO:0015459: potassium channel regulator activity GO:0019899: enzyme binding GO:0019904: protein domain specific binding GO:0031625: ubiquitin protein ligase binding GO:0042802: identical protein binding GO:0042826: histone deacetylase binding GO:0044325: ion channel binding G…	GO:0003674;GO:0004857;GO:0004860;GO:0005246;GO:0005488;GO:0005515;GO:0008426;GO:0015459;GO:0016247;GO:0019207;GO:0019210;GO:0019887;GO:0019899;GO:0019904;GO:0030234;GO:0030291;GO:0031625;GO:0042802;GO:0042826;GO:0044325;GO:0044389;GO:0044877;GO:0045309;GO:0046982;GO:0046983;GO:0050815;GO:0051219;GO:0097110;GO:0098772;GO:0099106	http://amigo.geneontology.org/visualize?term_data_type=json&mode=amigo&term_data={%22GO%3A0031625%22%3A%7B%22fill%22%3A%22%23ffff66%22%2C%22font%22%3A%22black%22%7D,%22GO%3A0050815%22%3A%7B%22fill%22%3A%22%23ffff66%22%2C%22font%22%3A%22black%22%7D,%22GO%3A0097110%22%3A%7B%22fill%22%3A%22%23ffff66%22%2C%22font%22%3A%22black%22%7D,%22GO%3A0005515%22%3A%7B%22fill%22%3A%22%23ffff66%22%2C%22font%22%3A…	GO:0000165: MAPK cascade GO:0001764: neuron migration GO:0006605: protein targeting GO:0007165: signal transduction GO:0021766: hippocampus development GO:0021987: cerebral cortex development GO:0034605: cellular response to heat GO:0035308: negative regulation of protein dephosphorylation GO:0046827: positive regulation of protein export from nucleus GO:0051480: regulation of cytosolic calcium i…	GO:0000165;GO:0001764;GO:0001932;GO:0001933;GO:0006464;GO:0006468;GO:0006469;GO:0006470;GO:0006605;GO:0006611;GO:0006793;GO:0006796;GO:0006807;GO:0006810;GO:0006811;GO:0006812;GO:0006813;GO:0006816;GO:0006873;GO:0006874;GO:0006875;GO:0006886;GO:0006913;GO:0006928;GO:0006950;GO:0007154;GO:0007165;GO:0007275;GO:0007399;GO:0007417;GO:0007420;GO:0008104;GO:0008150;GO:0008152;GO:0009266;GO:0009408;GO:…	http://amigo.geneontology.org/visualize?term_data_type=json&mode=amigo&term_data={%22GO%3A0021766%22%3A%7B%22fill%22%3A%22%23ffff66%22%2C%22font%22%3A%22black%22%7D,%22GO%3A0051480%22%3A%7B%22fill%22%3A%22%23ffff66%22%2C%22font%22%3A%22black%22%7D,%22GO%3A0021987%22%3A%7B%22fill%22%3A%22%23ffff66%22%2C%22font%22%3A%22black%22%7D,%22GO%3A0006605%22%3A%7B%22fill%22%3A%22%23ffff66%22%2C%22font%22%3A…
14-3-3 protein eta OS=Rattus norvegicus (Rat) GN=Ywhah PE=1 SV=2	sp|P68511|1433F_RAT	28212.6	1			0.0407			DSTLImQLLR			6				P68511	P68511	1433F_RAT	Ywhah	14-3-3 protein eta	10116	sp	GO:0005575: cellular_component GO:0005737: cytoplasm	GO:0005575;GO:0005622;GO:0005623;GO:0005737;GO:0044424;GO:0044464	http://amigo.geneontology.org/visualize?term_data_type=json&mode=amigo&term_data={%22GO%3A0005737%22%3A%7B%22fill%22%3A%22%23ffff66%22%2C%22font%22%3A%22black%22%7D,%22GO%3A0005575%22%3A%7B%22fill%22%3A%22%23ffff66%22%2C%22font%22%3A%22black%22%7D}&format=png&mode=basic&term_data_type=json	GO:0003674: molecular_function GO:0005515: protein binding GO:0017080: sodium channel regulator activity GO:0019904: protein domain specific binding	GO:0003674;GO:0005488;GO:0005515;GO:0016247;GO:0017080;GO:0019904;GO:0098772	http://amigo.geneontology.org/visualize?term_data_type=json&mode=amigo&term_data={%22GO%3A0005515%22%3A%7B%22fill%22%3A%22%23ffff66%22%2C%22font%22%3A%22black%22%7D,%22GO%3A0017080%22%3A%7B%22fill%22%3A%22%23ffff66%22%2C%22font%22%3A%22black%22%7D,%22GO%3A0003674%22%3A%7B%22fill%22%3A%22%23ffff66%22%2C%22font%22%3A%22black%22%7D,%22GO%3A0019904%22%3A%7B%22fill%22%3A%22%23ffff66%22%2C%22font%22%3A…	GO:0002028: regulation of sodium ion transport GO:0008150: biological_process GO:0086010: membrane depolarization during action potential GO:2000649: regulation of sodium ion transmembrane transporter activity	GO:0001508;GO:0002028;GO:0006810;GO:0006811;GO:0006812;GO:0006814;GO:0008150;GO:0010959;GO:0015672;GO:0022898;GO:0030001;GO:0032409;GO:0032412;GO:0032879;GO:0034220;GO:0034762;GO:0034765;GO:0035725;GO:0042391;GO:0043269;GO:0050789;GO:0051049;GO:0051179;GO:0051234;GO:0051899;GO:0055085;GO:0065007;GO:0065008;GO:0065009;GO:0086010;GO:0098655;GO:0098660;GO:0098662;GO:1902305;GO:1904062;GO:2000649	http://amigo.geneontology.org/visualize?term_data_type=json&mode=amigo&term_data={%22GO%3A0002028%22%3A%7B%22fill%22%3A%22%23ffff66%22%2C%22font%22%3A%22black%22%7D,%22GO%3A0008150%22%3A%7B%22fill%22%3A%22%23ffff66%22%2C%22font%22%3A%22black%22%7D,%22GO%3A0086010%22%3A%7B%22fill%22%3A%22%23ffff66%22%2C%22font%22%3A%22black%22%7D,%22GO%3A2000649%22%3A%7B%22fill%22%3A%22%23ffff66%22%2C%22font%22%3A…
14-3-3 protein gamma OS=Rattus norvegicus (Rat) GN=Ywhag PE=1 SV=2	sp|P61983|1433G_RAT	28303.1	2			0.0972			DSTLImQLLR-NVTELNEPLSNEER			8				P61983	P61983	1433G_RAT	Ywhag	14-3-3 protein gamma	10116	sp	GO:0005737: cytoplasm GO:0031982: vesicle GO:0043209: myelin sheath	GO:0005575;GO:0005622;GO:0005623;GO:0005737;GO:0031982;GO:0043209;GO:0043226;GO:0043227;GO:0044424;GO:0044464	http://amigo.geneontology.org/visualize?term_data_type=json&mode=amigo&term_data={%22GO%3A0005737%22%3A%7B%22fill%22%3A%22%23ffff66%22%2C%22font%22%3A%22black%22%7D,%22GO%3A0031982%22%3A%7B%22fill%22%3A%22%23ffff66%22%2C%22font%22%3A%22black%22%7D,%22GO%3A0043209%22%3A%7B%22fill%22%3A%22%23ffff66%22%2C%22font%22%3A%22black%22%7D}&format=png&mode=basic&term_data_type=json	GO:0003779: actin binding GO:0005080: protein kinase C binding GO:0005159: insulin-like growth factor receptor binding GO:0005515: protein binding GO:0019904: protein domain specific binding GO:0030234: enzyme regulator activity GO:0030971: receptor tyrosine kinase binding GO:0042802: identical protein binding	GO:0003674;GO:0003779;GO:0005080;GO:0005102;GO:0005159;GO:0005488;GO:0005515;GO:0008092;GO:0019899;GO:0019900;GO:0019901;GO:0019904;GO:0030234;GO:0030971;GO:0042802;GO:0098772;GO:1990782	http://amigo.geneontology.org/visualize?term_data_type=json&mode=amigo&term_data={%22GO%3A0005515%22%3A%7B%22fill%22%3A%22%23ffff66%22%2C%22font%22%3A%22black%22%7D,%22GO%3A0042802%22%3A%7B%22fill%22%3A%22%23ffff66%22%2C%22font%22%3A%22black%22%7D,%22GO%3A0005159%22%3A%7B%22fill%22%3A%22%23ffff66%22%2C%22font%22%3A%22black%22%7D,%22GO%3A0030234%22%3A%7B%22fill%22%3A%22%23ffff66%22%2C%22font%22%3A…	GO:0006605: protein targeting GO:0007165: signal transduction GO:0032869: cellular response to insulin stimulus GO:0045664: regulation of neuron differentiation GO:0048167: regulation of synaptic plasticity GO:0050790: regulation of catalytic activity	GO:0006605;GO:0006810;GO:0006886;GO:0007154;GO:0007165;GO:0007267;GO:0007268;GO:0007275;GO:0007399;GO:0008104;GO:0008150;GO:0009719;GO:0009725;GO:0009987;GO:0010033;GO:0010243;GO:0010646;GO:0015031;GO:0015833;GO:0022008;GO:0023051;GO:0023052;GO:0030154;GO:0030182;GO:0032501;GO:0032502;GO:0032868;GO:0032869;GO:0032870;GO:0033036;GO:0034613;GO:0042221;GO:0042886;GO:0043434;GO:0045184;GO:0045595;GO:…	http://amigo.geneontology.org/visualize?term_data_type=json&mode=amigo&term_data={%22GO%3A0006605%22%3A%7B%22fill%22%3A%22%23ffff66%22%2C%22font%22%3A%22black%22%7D,%22GO%3A0007165%22%3A%7B%22fill%22%3A%22%23ffff66%22%2C%22font%22%3A%22black%22%7D,%22GO%3A0048167%22%3A%7B%22fill%22%3A%22%23ffff66%22%2C%22font%22%3A%22black%22%7D,%22GO%3A0045664%22%3A%7B%22fill%22%3A%22%23ffff66%22%2C%22font%22%3A…
14-3-3 protein theta OS=Rattus norvegicus (Rat) GN=Ywhaq PE=1 SV=1	sp|P68255|1433T_RAT	27779.4	1	1	1	0.0408	0.0571	0.0571	DSTLImQLLR	AVTEQGAELSNEER	AVTEQGAELSNEER	6	1	1		P68255	P68255	1433T_RAT	Ywhaq	14-3-3 protein theta	10116	sp	GO:0005737: cytoplasm GO:0032991: protein-containing complex	GO:0005575;GO:0005622;GO:0005623;GO:0005737;GO:0032991;GO:0044424;GO:0044464	http://amigo.geneontology.org/visualize?term_data_type=json&mode=amigo&term_data={%22GO%3A0005737%22%3A%7B%22fill%22%3A%22%23ffff66%22%2C%22font%22%3A%22black%22%7D,%22GO%3A0032991%22%3A%7B%22fill%22%3A%22%23ffff66%22%2C%22font%22%3A%22black%22%7D}&format=png&mode=basic&term_data_type=json	GO:0005515: protein binding GO:0008022: protein C-terminus binding GO:0019904: protein domain specific binding GO:0044325: ion channel binding GO:0047485: protein N-terminus binding GO:0071889: 14-3-3 protein binding	GO:0003674;GO:0005488;GO:0005515;GO:0008022;GO:0019904;GO:0044325;GO:0047485;GO:0071889	http://amigo.geneontology.org/visualize?term_data_type=json&mode=amigo&term_data={%22GO%3A0047485%22%3A%7B%22fill%22%3A%22%23ffff66%22%2C%22font%22%3A%22black%22%7D,%22GO%3A0005515%22%3A%7B%22fill%22%3A%22%23ffff66%22%2C%22font%22%3A%22black%22%7D,%22GO%3A0008022%22%3A%7B%22fill%22%3A%22%23ffff66%22%2C%22font%22%3A%22black%22%7D,%22GO%3A0071889%22%3A%7B%22fill%22%3A%22%23ffff66%22%2C%22font%22%3A…	GO:0006605: protein targeting GO:0007264: small GTPase mediated signal transduction GO:0034766: negative regulation of ion transmembrane transport	GO:0006605;GO:0006810;GO:0006811;GO:0006886;GO:0007154;GO:0007165;GO:0007264;GO:0008104;GO:0008150;GO:0009987;GO:0015031;GO:0015833;GO:0023052;GO:0032879;GO:0033036;GO:0034220;GO:0034613;GO:0034762;GO:0034763;GO:0034765;GO:0034766;GO:0035556;GO:0042886;GO:0043269;GO:0043271;GO:0045184;GO:0046907;GO:0048519;GO:0050789;GO:0050794;GO:0050896;GO:0051049;GO:0051051;GO:0051179;GO:0051234;GO:0051641;GO:…	http://amigo.geneontology.org/visualize?term_data_type=json&mode=amigo&term_data={%22GO%3A0006605%22%3A%7B%22fill%22%3A%22%23ffff66%22%2C%22font%22%3A%22black%22%7D,%22GO%3A0007264%22%3A%7B%22fill%22%3A%22%23ffff66%22%2C%22font%22%3A%22black%22%7D,%22GO%3A0034766%22%3A%7B%22fill%22%3A%22%23ffff66%22%2C%22font%22%3A%22black%22%7D}&format=png&mode=basic&term_data_type=json
14-3-3 protein zeta/delta OS=Rattus norvegicus (Rat) GN=Ywhaz PE=1 SV=1	sp|P63102|1433Z_RAT	27771.9	7	2	2	0.347	0.106	0.106	DIcNDVLSLLEK-DSTLImQLLR-GIVDQSQQAYQEAFEISK-SVTEQGAELSNEER-TAFDEAIAELDTLSEESYK-YLAEVAAGDDK-YLAEVAAGDDKK	SVTEQGAELSNEER-YLAEVAAGDDKK	SVTEQGAELSNEER-YLAEVAAGDDKK	22	5	2		P63102	P63102	1433Z_RAT	Ywhaz	14-3-3 protein zeta/delta	10116	sp	GO:0005737: cytoplasm GO:0005739: mitochondrion GO:0014069: postsynaptic density GO:0031252: cell leading edge GO:0032991: protein-containing complex GO:0042470: melanosome GO:0042629: mast cell granule GO:0048471: perinuclear region of cytoplasm	GO:0000323;GO:0005575;GO:0005622;GO:0005623;GO:0005737;GO:0005739;GO:0005764;GO:0005773;GO:0014069;GO:0031252;GO:0031410;GO:0031982;GO:0032279;GO:0032991;GO:0042470;GO:0042629;GO:0043226;GO:0043227;GO:0043229;GO:0043231;GO:0044424;GO:0044444;GO:0044456;GO:0044464;GO:0045202;GO:0048471;GO:0048770;GO:0097458;GO:0097708;GO:0098794;GO:0098984;GO:0099572	http://amigo.geneontology.org/visualize?term_data_type=json&mode=amigo&term_data={%22GO%3A0005737%22%3A%7B%22fill%22%3A%22%23ffff66%22%2C%22font%22%3A%22black%22%7D,%22GO%3A0032991%22%3A%7B%22fill%22%3A%22%23ffff66%22%2C%22font%22%3A%22black%22%7D,%22GO%3A0014069%22%3A%7B%22fill%22%3A%22%23ffff66%22%2C%22font%22%3A%22black%22%7D,%22GO%3A0042629%22%3A%7B%22fill%22%3A%22%23ffff66%22%2C%22font%22%3A…	GO:0005515: protein binding GO:0019904: protein domain specific binding GO:0044877: protein-containing complex binding	GO:0003674;GO:0005488;GO:0005515;GO:0019904;GO:0044877	http://amigo.geneontology.org/visualize?term_data_type=json&mode=amigo&term_data={%22GO%3A0005515%22%3A%7B%22fill%22%3A%22%23ffff66%22%2C%22font%22%3A%22black%22%7D,%22GO%3A0044877%22%3A%7B%22fill%22%3A%22%23ffff66%22%2C%22font%22%3A%22black%22%7D,%22GO%3A0019904%22%3A%7B%22fill%22%3A%22%23ffff66%22%2C%22font%22%3A%22black%22%7D}&format=png&mode=basic&term_data_type=json	GO:0002553: histamine secretion by mast cell GO:0006626: protein targeting to mitochondrion GO:0042493: response to drug	GO:0001775;GO:0001821;GO:0002252;GO:0002263;GO:0002274;GO:0002275;GO:0002279;GO:0002349;GO:0002366;GO:0002376;GO:0002441;GO:0002443;GO:0002444;GO:0002448;GO:0002532;GO:0002553;GO:0006605;GO:0006626;GO:0006810;GO:0006811;GO:0006812;GO:0006836;GO:0006839;GO:0006886;GO:0006887;GO:0006950;GO:0006952;GO:0006954;GO:0006955;GO:0006996;GO:0007005;GO:0007154;GO:0007267;GO:0008104;GO:0008150;GO:0009914;GO:…	http://amigo.geneontology.org/visualize?term_data_type=json&mode=amigo&term_data={%22GO%3A0042493%22%3A%7B%22fill%22%3A%22%23ffff66%22%2C%22font%22%3A%22black%22%7D,%22GO%3A0006626%22%3A%7B%22fill%22%3A%22%23ffff66%22%2C%22font%22%3A%22black%22%7D,%22GO%3A0002553%22%3A%7B%22fill%22%3A%22%23ffff66%22%2C%22font%22%3A%22black%22%7D}&format=png&mode=basic&term_data_type=json
3-alpha-hydroxysteroid dehydrogenase OS=Rattus norvegicus (Rat) GN=Akr1c9 PE=1 SV=1	sp|P23457|DIDH_RAT	37028.8	2			0.087			HFDSAYLYEVEEEVGQAIR-REDIFYTSK			2				P23457	P23457	DIDH_RAT	Akr1c9	3-alpha-hydroxysteroid dehydrogenase	10116	sp	GO:0005737: cytoplasm	GO:0005575;GO:0005622;GO:0005623;GO:0005737;GO:0044424;GO:0044464	http://amigo.geneontology.org/visualize?term_data_type=json&mode=amigo&term_data={%22GO%3A0005737%22%3A%7B%22fill%22%3A%22%23ffff66%22%2C%22font%22%3A%22black%22%7D}&format=png&mode=basic&term_data_type=json	GO:0016229: steroid dehydrogenase activity GO:0016491: oxidoreductase activity GO:0047023: androsterone dehydrogenase activity GO:0047042: androsterone dehydrogenase (B-specific) activity	GO:0003674;GO:0003824;GO:0016229;GO:0016491;GO:0016614;GO:0016616;GO:0033764;GO:0047023;GO:0047042	http://amigo.geneontology.org/visualize?term_data_type=json&mode=amigo&term_data={%22GO%3A0047023%22%3A%7B%22fill%22%3A%22%23ffff66%22%2C%22font%22%3A%22black%22%7D,%22GO%3A0047042%22%3A%7B%22fill%22%3A%22%23ffff66%22%2C%22font%22%3A%22black%22%7D,%22GO%3A0016491%22%3A%7B%22fill%22%3A%22%23ffff66%22%2C%22font%22%3A%22black%22%7D,%22GO%3A0016229%22%3A%7B%22fill%22%3A%22%23ffff66%22%2C%22font%22%3A…	GO:0008202: steroid metabolic process GO:0021766: hippocampus development GO:0055114: oxidation-reduction process	GO:0006629;GO:0007275;GO:0007399;GO:0007417;GO:0007420;GO:0008150;GO:0008152;GO:0008202;GO:0021537;GO:0021543;GO:0021761;GO:0021766;GO:0030900;GO:0032501;GO:0032502;GO:0044238;GO:0048513;GO:0048731;GO:0048856;GO:0055114;GO:0060322;GO:0071704;GO:1901360	http://amigo.geneontology.org/visualize?term_data_type=json&mode=amigo&term_data={%22GO%3A0021766%22%3A%7B%22fill%22%3A%22%23ffff66%22%2C%22font%22%3A%22black%22%7D,%22GO%3A0055114%22%3A%7B%22fill%22%3A%22%23ffff66%22%2C%22font%22%3A%22black%22%7D,%22GO%3A0008202%22%3A%7B%22fill%22%3A%22%23ffff66%22%2C%22font%22%3A%22black%22%7D}&format=png&mode=basic&term_data_type=json
40S ribosomal protein S10 OS=Rattus norvegicus (Rat) GN=Rps10 PE=2 SV=1	sp|P63326|RS10_RAT	18916.3	1			0.0545			IAIYELLFK			1				P63326	P63326	RS10_RAT	Rps10	40S ribosomal protein S10	10116	sp	GO:0005634: nucleus GO:0005730: nucleolus GO:0005737: cytoplasm GO:0005840: ribosome GO:0022627: cytosolic small ribosomal subunit	GO:0005575;GO:0005622;GO:0005623;GO:0005634;GO:0005730;GO:0005737;GO:0005829;GO:0005840;GO:0015935;GO:0022626;GO:0022627;GO:0031974;GO:0031981;GO:0032991;GO:0043226;GO:0043227;GO:0043228;GO:0043229;GO:0043231;GO:0043232;GO:0043233;GO:0044391;GO:0044422;GO:0044424;GO:0044428;GO:0044444;GO:0044445;GO:0044446;GO:0044464;GO:0070013;GO:1990904	http://amigo.geneontology.org/visualize?term_data_type=json&mode=amigo&term_data={%22GO%3A0005737%22%3A%7B%22fill%22%3A%22%23ffff66%22%2C%22font%22%3A%22black%22%7D,%22GO%3A0005840%22%3A%7B%22fill%22%3A%22%23ffff66%22%2C%22font%22%3A%22black%22%7D,%22GO%3A0005730%22%3A%7B%22fill%22%3A%22%23ffff66%22%2C%22font%22%3A%22black%22%7D,%22GO%3A0005634%22%3A%7B%22fill%22%3A%22%23ffff66%22%2C%22font%22%3A…	GO:0000049: tRNA binding GO:0003735: structural constituent of ribosome GO:0005515: protein binding	GO:0000049;GO:0003674;GO:0003676;GO:0003723;GO:0003735;GO:0005198;GO:0005488;GO:0005515;GO:0097159;GO:1901363	http://amigo.geneontology.org/visualize?term_data_type=json&mode=amigo&term_data={%22GO%3A0005515%22%3A%7B%22fill%22%3A%22%23ffff66%22%2C%22font%22%3A%22black%22%7D,%22GO%3A0003735%22%3A%7B%22fill%22%3A%22%23ffff66%22%2C%22font%22%3A%22black%22%7D,%22GO%3A0000049%22%3A%7B%22fill%22%3A%22%23ffff66%22%2C%22font%22%3A%22black%22%7D}&format=png&mode=basic&term_data_type=json	GO:0000028: ribosomal small subunit assembly	GO:0000028;GO:0006996;GO:0008150;GO:0009987;GO:0016043;GO:0022607;GO:0022613;GO:0022618;GO:0034622;GO:0042254;GO:0042255;GO:0042274;GO:0043933;GO:0044085;GO:0065003;GO:0070925;GO:0071826;GO:0071840	http://amigo.geneontology.org/visualize?term_data_type=json&mode=amigo&term_data={%22GO%3A0000028%22%3A%7B%22fill%22%3A%22%23ffff66%22%2C%22font%22%3A%22black%22%7D}&format=png&mode=basic&term_data_type=json
40S ribosomal protein S12 OS=Rattus norvegicus (Rat) GN=Rps12 PE=1 SV=2	sp|P63324|RS12_RAT	14524.9	1			0.0682			LGEWVGLcK			1				P63324	P63324	RS12_RAT	Rps12	40S ribosomal protein S12	10116	sp	GO:0005622: intracellular GO:0005737: cytoplasm GO:0005840: ribosome GO:0022625: cytosolic large ribosomal subunit GO:0022627: cytosolic small ribosomal subunit	GO:0005575;GO:0005622;GO:0005623;GO:0005737;GO:0005829;GO:0005840;GO:0015934;GO:0015935;GO:0022625;GO:0022626;GO:0022627;GO:0032991;GO:0043226;GO:0043228;GO:0043229;GO:0043232;GO:0044391;GO:0044422;GO:0044424;GO:0044444;GO:0044445;GO:0044446;GO:0044464;GO:1990904	http://amigo.geneontology.org/visualize?term_data_type=json&mode=amigo&term_data={%22GO%3A0005737%22%3A%7B%22fill%22%3A%22%23ffff66%22%2C%22font%22%3A%22black%22%7D,%22GO%3A0005622%22%3A%7B%22fill%22%3A%22%23ffff66%22%2C%22font%22%3A%22black%22%7D,%22GO%3A0005840%22%3A%7B%22fill%22%3A%22%23ffff66%22%2C%22font%22%3A%22black%22%7D,%22GO%3A0022625%22%3A%7B%22fill%22%3A%22%23ffff66%22%2C%22font%22%3A…	GO:0003674: molecular_function GO:0003735: structural constituent of ribosome	GO:0003674;GO:0003735;GO:0005198	http://amigo.geneontology.org/visualize?term_data_type=json&mode=amigo&term_data={%22GO%3A0003735%22%3A%7B%22fill%22%3A%22%23ffff66%22%2C%22font%22%3A%22black%22%7D,%22GO%3A0003674%22%3A%7B%22fill%22%3A%22%23ffff66%22%2C%22font%22%3A%22black%22%7D}&format=png&mode=basic&term_data_type=json	GO:0006412: translation GO:0010243: response to organonitrogen compound	GO:0006412;GO:0006518;GO:0006807;GO:0008150;GO:0008152;GO:0009058;GO:0009059;GO:0009987;GO:0010033;GO:0010243;GO:0010467;GO:0019538;GO:0034641;GO:0034645;GO:0042221;GO:0043043;GO:0043170;GO:0043603;GO:0043604;GO:0044237;GO:0044238;GO:0044249;GO:0044260;GO:0044267;GO:0044271;GO:0050896;GO:0071704;GO:1901564;GO:1901566;GO:1901576;GO:1901698	http://amigo.geneontology.org/visualize?term_data_type=json&mode=amigo&term_data={%22GO%3A0006412%22%3A%7B%22fill%22%3A%22%23ffff66%22%2C%22font%22%3A%22black%22%7D,%22GO%3A0010243%22%3A%7B%22fill%22%3A%22%23ffff66%22%2C%22font%22%3A%22black%22%7D}&format=png&mode=basic&term_data_type=json
40S ribosomal protein S13 OS=Rattus norvegicus (Rat) GN=Rps13 PE=1 SV=2	sp|P62278|RS13_RAT	17223.3	1			0.0795			GLTPSQIGVILR			1				P62278	P62278	RS13_RAT	Rps13	40S ribosomal protein S13	10116	sp	GO:0005622: intracellular GO:0005730: nucleolus GO:0005840: ribosome GO:0022627: cytosolic small ribosomal subunit	GO:0005575;GO:0005622;GO:0005623;GO:0005634;GO:0005730;GO:0005737;GO:0005829;GO:0005840;GO:0015935;GO:0022626;GO:0022627;GO:0031974;GO:0031981;GO:0032991;GO:0043226;GO:0043227;GO:0043228;GO:0043229;GO:0043231;GO:0043232;GO:0043233;GO:0044391;GO:0044422;GO:0044424;GO:0044428;GO:0044444;GO:0044445;GO:0044446;GO:0044464;GO:0070013;GO:1990904	http://amigo.geneontology.org/visualize?term_data_type=json&mode=amigo&term_data={%22GO%3A0005622%22%3A%7B%22fill%22%3A%22%23ffff66%22%2C%22font%22%3A%22black%22%7D,%22GO%3A0005840%22%3A%7B%22fill%22%3A%22%23ffff66%22%2C%22font%22%3A%22black%22%7D,%22GO%3A0005730%22%3A%7B%22fill%22%3A%22%23ffff66%22%2C%22font%22%3A%22black%22%7D,%22GO%3A0022627%22%3A%7B%22fill%22%3A%22%23ffff66%22%2C%22font%22%3A…	GO:0003735: structural constituent of ribosome GO:0070181: small ribosomal subunit rRNA binding GO:1990932: 5.8S rRNA binding	GO:0003674;GO:0003676;GO:0003723;GO:0003735;GO:0005198;GO:0005488;GO:0019843;GO:0070181;GO:0097159;GO:1901363;GO:1990932	http://amigo.geneontology.org/visualize?term_data_type=json&mode=amigo&term_data={%22GO%3A0003735%22%3A%7B%22fill%22%3A%22%23ffff66%22%2C%22font%22%3A%22black%22%7D,%22GO%3A1990932%22%3A%7B%22fill%22%3A%22%23ffff66%22%2C%22font%22%3A%22black%22%7D,%22GO%3A0070181%22%3A%7B%22fill%22%3A%22%23ffff66%22%2C%22font%22%3A%22black%22%7D}&format=png&mode=basic&term_data_type=json	GO:0006412: translation GO:0008150: biological_process	GO:0006412;GO:0006518;GO:0006807;GO:0008150;GO:0008152;GO:0009058;GO:0009059;GO:0009987;GO:0010467;GO:0019538;GO:0034641;GO:0034645;GO:0043043;GO:0043170;GO:0043603;GO:0043604;GO:0044237;GO:0044238;GO:0044249;GO:0044260;GO:0044267;GO:0044271;GO:0071704;GO:1901564;GO:1901566;GO:1901576	http://amigo.geneontology.org/visualize?term_data_type=json&mode=amigo&term_data={%22GO%3A0006412%22%3A%7B%22fill%22%3A%22%23ffff66%22%2C%22font%22%3A%22black%22%7D,%22GO%3A0008150%22%3A%7B%22fill%22%3A%22%23ffff66%22%2C%22font%22%3A%22black%22%7D}&format=png&mode=basic&term_data_type=json
40S ribosomal protein S16 OS=Rattus norvegicus (Rat) GN=Rps16 PE=1 SV=2	sp|P62250|RS16_RAT	16445.9	1			0.0685			LLEPVLLLGK			2				P62250	P62250	RS16_RAT	Rps16	40S ribosomal protein S16	10116	sp	GO:0005840: ribosome GO:0015935: small ribosomal subunit GO:0022627: cytosolic small ribosomal subunit	GO:0005575;GO:0005622;GO:0005623;GO:0005737;GO:0005829;GO:0005840;GO:0015935;GO:0022626;GO:0022627;GO:0032991;GO:0043226;GO:0043228;GO:0043229;GO:0043232;GO:0044391;GO:0044422;GO:0044424;GO:0044444;GO:0044445;GO:0044446;GO:0044464;GO:1990904	http://amigo.geneontology.org/visualize?term_data_type=json&mode=amigo&term_data={%22GO%3A0015935%22%3A%7B%22fill%22%3A%22%23ffff66%22%2C%22font%22%3A%22black%22%7D,%22GO%3A0005840%22%3A%7B%22fill%22%3A%22%23ffff66%22%2C%22font%22%3A%22black%22%7D,%22GO%3A0022627%22%3A%7B%22fill%22%3A%22%23ffff66%22%2C%22font%22%3A%22black%22%7D}&format=png&mode=basic&term_data_type=json	GO:0003674: molecular_function GO:0003723: RNA binding GO:0003735: structural constituent of ribosome	GO:0003674;GO:0003676;GO:0003723;GO:0003735;GO:0005198;GO:0005488;GO:0097159;GO:1901363	http://amigo.geneontology.org/visualize?term_data_type=json&mode=amigo&term_data={%22GO%3A0003735%22%3A%7B%22fill%22%3A%22%23ffff66%22%2C%22font%22%3A%22black%22%7D,%22GO%3A0003723%22%3A%7B%22fill%22%3A%22%23ffff66%22%2C%22font%22%3A%22black%22%7D,%22GO%3A0003674%22%3A%7B%22fill%22%3A%22%23ffff66%22%2C%22font%22%3A%22black%22%7D}&format=png&mode=basic&term_data_type=json	GO:0000462: maturation of SSU-rRNA from tricistronic rRNA transcript (SSU-rRNA, 5.8S rRNA, LSU-rRNA) GO:0006364: rRNA processing GO:0006412: translation GO:0042274: ribosomal small subunit biogenesis GO:0097421: liver regeneration	GO:0000462;GO:0001889;GO:0006139;GO:0006364;GO:0006396;GO:0006412;GO:0006518;GO:0006725;GO:0006807;GO:0007275;GO:0008150;GO:0008152;GO:0009058;GO:0009059;GO:0009987;GO:0010467;GO:0016070;GO:0016072;GO:0019538;GO:0022613;GO:0030490;GO:0031099;GO:0031100;GO:0032501;GO:0032502;GO:0034470;GO:0034641;GO:0034645;GO:0034660;GO:0042254;GO:0042274;GO:0043043;GO:0043170;GO:0043603;GO:0043604;GO:0044085;GO:…	http://amigo.geneontology.org/visualize?term_data_type=json&mode=amigo&term_data={%22GO%3A0097421%22%3A%7B%22fill%22%3A%22%23ffff66%22%2C%22font%22%3A%22black%22%7D,%22GO%3A0000462%22%3A%7B%22fill%22%3A%22%23ffff66%22%2C%22font%22%3A%22black%22%7D,%22GO%3A0006364%22%3A%7B%22fill%22%3A%22%23ffff66%22%2C%22font%22%3A%22black%22%7D,%22GO%3A0006412%22%3A%7B%22fill%22%3A%22%23ffff66%22%2C%22font%22%3A…
40S ribosomal protein S19 OS=Rattus norvegicus (Rat) GN=Rps19 PE=2 SV=3	sp|P17074|RS19_RAT	16085.5	2			0.152			DVNQQEFVR-ELAPYDENWFYTR			2				P17074	P17074	RS19_RAT	Rps19	40S ribosomal protein S19	10116	sp	GO:0005622: intracellular GO:0005730: nucleolus GO:0005840: ribosome GO:0022627: cytosolic small ribosomal subunit	GO:0005575;GO:0005622;GO:0005623;GO:0005634;GO:0005730;GO:0005737;GO:0005829;GO:0005840;GO:0015935;GO:0022626;GO:0022627;GO:0031974;GO:0031981;GO:0032991;GO:0043226;GO:0043227;GO:0043228;GO:0043229;GO:0043231;GO:0043232;GO:0043233;GO:0044391;GO:0044422;GO:0044424;GO:0044428;GO:0044444;GO:0044445;GO:0044446;GO:0044464;GO:0070013;GO:1990904	http://amigo.geneontology.org/visualize?term_data_type=json&mode=amigo&term_data={%22GO%3A0005622%22%3A%7B%22fill%22%3A%22%23ffff66%22%2C%22font%22%3A%22black%22%7D,%22GO%3A0005840%22%3A%7B%22fill%22%3A%22%23ffff66%22%2C%22font%22%3A%22black%22%7D,%22GO%3A0005730%22%3A%7B%22fill%22%3A%22%23ffff66%22%2C%22font%22%3A%22black%22%7D,%22GO%3A0022627%22%3A%7B%22fill%22%3A%22%23ffff66%22%2C%22font%22%3A…	GO:0003674: molecular_function GO:0003735: structural constituent of ribosome GO:0005515: protein binding GO:0031369: translation initiation factor binding GO:0044877: protein-containing complex binding	GO:0003674;GO:0003735;GO:0005198;GO:0005488;GO:0005515;GO:0031369;GO:0044877	http://amigo.geneontology.org/visualize?term_data_type=json&mode=amigo&term_data={%22GO%3A0005515%22%3A%7B%22fill%22%3A%22%23ffff66%22%2C%22font%22%3A%22black%22%7D,%22GO%3A0003735%22%3A%7B%22fill%22%3A%22%23ffff66%22%2C%22font%22%3A%22black%22%7D,%22GO%3A0031369%22%3A%7B%22fill%22%3A%22%23ffff66%22%2C%22font%22%3A%22black%22%7D,%22GO%3A0044877%22%3A%7B%22fill%22%3A%22%23ffff66%22%2C%22font%22%3A…	GO:0000028: ribosomal small subunit assembly GO:0006412: translation GO:0008150: biological_process GO:0030218: erythrocyte differentiation	GO:0000028;GO:0002262;GO:0002376;GO:0002520;GO:0006412;GO:0006518;GO:0006807;GO:0006996;GO:0007275;GO:0008150;GO:0008152;GO:0009058;GO:0009059;GO:0009987;GO:0010467;GO:0016043;GO:0019538;GO:0022607;GO:0022613;GO:0022618;GO:0030097;GO:0030099;GO:0030154;GO:0030218;GO:0032501;GO:0032502;GO:0034101;GO:0034622;GO:0034641;GO:0034645;GO:0042254;GO:0042255;GO:0042274;GO:0042592;GO:0043043;GO:0043170;GO:…	http://amigo.geneontology.org/visualize?term_data_type=json&mode=amigo&term_data={%22GO%3A0006412%22%3A%7B%22fill%22%3A%22%23ffff66%22%2C%22font%22%3A%22black%22%7D,%22GO%3A0008150%22%3A%7B%22fill%22%3A%22%23ffff66%22%2C%22font%22%3A%22black%22%7D,%22GO%3A0000028%22%3A%7B%22fill%22%3A%22%23ffff66%22%2C%22font%22%3A%22black%22%7D,%22GO%3A0030218%22%3A%7B%22fill%22%3A%22%23ffff66%22%2C%22font%22%3A…
40S ribosomal protein S2 OS=Rattus norvegicus (Rat) GN=Rps2 PE=1 SV=1	sp|P27952|RS2_RAT	31232.2	2			0.109			ESEIIDFFLGASLKDEVLK-SLEEIYLFSLPIK			2				P27952	P27952	RS2_RAT	Rps2	40S ribosomal protein S2	10116	sp	GO:0005840: ribosome GO:0015935: small ribosomal subunit GO:0022627: cytosolic small ribosomal subunit GO:1990904: ribonucleoprotein complex	GO:0005575;GO:0005622;GO:0005623;GO:0005737;GO:0005829;GO:0005840;GO:0015935;GO:0022626;GO:0022627;GO:0032991;GO:0043226;GO:0043228;GO:0043229;GO:0043232;GO:0044391;GO:0044422;GO:0044424;GO:0044444;GO:0044445;GO:0044446;GO:0044464;GO:1990904	http://amigo.geneontology.org/visualize?term_data_type=json&mode=amigo&term_data={%22GO%3A0015935%22%3A%7B%22fill%22%3A%22%23ffff66%22%2C%22font%22%3A%22black%22%7D,%22GO%3A0005840%22%3A%7B%22fill%22%3A%22%23ffff66%22%2C%22font%22%3A%22black%22%7D,%22GO%3A1990904%22%3A%7B%22fill%22%3A%22%23ffff66%22%2C%22font%22%3A%22black%22%7D,%22GO%3A0022627%22%3A%7B%22fill%22%3A%22%23ffff66%22%2C%22font%22%3A…	GO:0003723: RNA binding GO:0003735: structural constituent of ribosome GO:0044877: protein-containing complex binding	GO:0003674;GO:0003676;GO:0003723;GO:0003735;GO:0005198;GO:0005488;GO:0044877;GO:0097159;GO:1901363	http://amigo.geneontology.org/visualize?term_data_type=json&mode=amigo&term_data={%22GO%3A0003735%22%3A%7B%22fill%22%3A%22%23ffff66%22%2C%22font%22%3A%22black%22%7D,%22GO%3A0003723%22%3A%7B%22fill%22%3A%22%23ffff66%22%2C%22font%22%3A%22black%22%7D,%22GO%3A0044877%22%3A%7B%22fill%22%3A%22%23ffff66%22%2C%22font%22%3A%22black%22%7D}&format=png&mode=basic&term_data_type=json	GO:0000028: ribosomal small subunit assembly GO:0001731: formation of translation preinitiation complex GO:0006412: translation GO:0045471: response to ethanol	GO:0000028;GO:0001731;GO:0002181;GO:0002183;GO:0006412;GO:0006413;GO:0006518;GO:0006807;GO:0006996;GO:0008150;GO:0008152;GO:0009058;GO:0009059;GO:0009636;GO:0009987;GO:0010033;GO:0010467;GO:0016043;GO:0019538;GO:0022607;GO:0022613;GO:0022618;GO:0034622;GO:0034641;GO:0034645;GO:0042221;GO:0042254;GO:0042255;GO:0042274;GO:0042493;GO:0043043;GO:0043170;GO:0043603;GO:0043604;GO:0043933;GO:0044085;GO:…	http://amigo.geneontology.org/visualize?term_data_type=json&mode=amigo&term_data={%22GO%3A0045471%22%3A%7B%22fill%22%3A%22%23ffff66%22%2C%22font%22%3A%22black%22%7D,%22GO%3A0006412%22%3A%7B%22fill%22%3A%22%23ffff66%22%2C%22font%22%3A%22black%22%7D,%22GO%3A0000028%22%3A%7B%22fill%22%3A%22%23ffff66%22%2C%22font%22%3A%22black%22%7D,%22GO%3A0001731%22%3A%7B%22fill%22%3A%22%23ffff66%22%2C%22font%22%3A…
40S ribosomal protein S21 OS=Rattus norvegicus (Rat) GN=Rps21 PE=1 SV=1	sp|P05765|RS21_RAT	9127.6	1			0.12			mGESDDSILR			1				P05765	P05765	RS21_RAT	Rps21	40S ribosomal protein S21	10116	sp	GO:0005622: intracellular GO:0005737: cytoplasm GO:0005783: endoplasmic reticulum GO:0005791: rough endoplasmic reticulum GO:0005829: cytosol GO:0005840: ribosome GO:0022627: cytosolic small ribosomal subunit GO:0042788: polysomal ribosome	GO:0005575;GO:0005622;GO:0005623;GO:0005737;GO:0005783;GO:0005791;GO:0005829;GO:0005840;GO:0005844;GO:0012505;GO:0015935;GO:0022626;GO:0022627;GO:0032991;GO:0042788;GO:0043226;GO:0043227;GO:0043228;GO:0043229;GO:0043231;GO:0043232;GO:0044391;GO:0044422;GO:0044424;GO:0044444;GO:0044445;GO:0044446;GO:0044464;GO:1990904	http://amigo.geneontology.org/visualize?term_data_type=json&mode=amigo&term_data={%22GO%3A0005783%22%3A%7B%22fill%22%3A%22%23ffff66%22%2C%22font%22%3A%22black%22%7D,%22GO%3A0005737%22%3A%7B%22fill%22%3A%22%23ffff66%22%2C%22font%22%3A%22black%22%7D,%22GO%3A0005622%22%3A%7B%22fill%22%3A%22%23ffff66%22%2C%22font%22%3A%22black%22%7D,%22GO%3A0005840%22%3A%7B%22fill%22%3A%22%23ffff66%22%2C%22font%22%3A…	GO:0003674: molecular_function GO:0003735: structural constituent of ribosome GO:0043022: ribosome binding	GO:0003674;GO:0003735;GO:0005198;GO:0005488;GO:0043021;GO:0043022;GO:0044877	http://amigo.geneontology.org/visualize?term_data_type=json&mode=amigo&term_data={%22GO%3A0003735%22%3A%7B%22fill%22%3A%22%23ffff66%22%2C%22font%22%3A%22black%22%7D,%22GO%3A0003674%22%3A%7B%22fill%22%3A%22%23ffff66%22%2C%22font%22%3A%22black%22%7D,%22GO%3A0043022%22%3A%7B%22fill%22%3A%22%23ffff66%22%2C%22font%22%3A%22black%22%7D}&format=png&mode=basic&term_data_type=json	GO:0000447: endonucleolytic cleavage in ITS1 to separate SSU-rRNA from 5.8S rRNA and LSU-rRNA from tricistronic rRNA transcript (SSU-rRNA, 5.8S rRNA, LSU-rRNA) GO:0000461: endonucleolytic cleavage to generate mature 3'-end of SSU-rRNA from (SSU-rRNA, 5.8S rRNA, LSU-rRNA) GO:0002181: cytoplasmic translation GO:0006412: translation GO:0008150: biological_process	GO:0000447;GO:0000460;GO:0000461;GO:0000462;GO:0000466;GO:0000469;GO:0000478;GO:0000479;GO:0002181;GO:0006139;GO:0006364;GO:0006396;GO:0006412;GO:0006518;GO:0006725;GO:0006807;GO:0008150;GO:0008152;GO:0009058;GO:0009059;GO:0009987;GO:0010467;GO:0016070;GO:0016072;GO:0019538;GO:0022613;GO:0030490;GO:0031123;GO:0031125;GO:0034470;GO:0034641;GO:0034645;GO:0034660;GO:0042254;GO:0042274;GO:0043043;GO:…	http://amigo.geneontology.org/visualize?term_data_type=json&mode=amigo&term_data={%22GO%3A0000461%22%3A%7B%22fill%22%3A%22%23ffff66%22%2C%22font%22%3A%22black%22%7D,%22GO%3A0002181%22%3A%7B%22fill%22%3A%22%23ffff66%22%2C%22font%22%3A%22black%22%7D,%22GO%3A0006412%22%3A%7B%22fill%22%3A%22%23ffff66%22%2C%22font%22%3A%22black%22%7D,%22GO%3A0008150%22%3A%7B%22fill%22%3A%22%23ffff66%22%2C%22font%22%3A…
40S ribosomal protein S25 OS=Rattus norvegicus (Rat) GN=Rps25 PE=2 SV=1	sp|P62853|RS25_RAT	13743	1			0.072			AALQELLSK			1				P62853	P62853	RS25_RAT	Rps25	40S ribosomal protein S25	10116	sp	GO:0005634: nucleus GO:0005840: ribosome GO:0005844: polysome GO:0022627: cytosolic small ribosomal subunit	GO:0005575;GO:0005622;GO:0005623;GO:0005634;GO:0005737;GO:0005829;GO:0005840;GO:0005844;GO:0015935;GO:0022626;GO:0022627;GO:0032991;GO:0043226;GO:0043227;GO:0043228;GO:0043229;GO:0043231;GO:0043232;GO:0044391;GO:0044422;GO:0044424;GO:0044444;GO:0044445;GO:0044446;GO:0044464;GO:1990904	http://amigo.geneontology.org/visualize?term_data_type=json&mode=amigo&term_data={%22GO%3A0005840%22%3A%7B%22fill%22%3A%22%23ffff66%22%2C%22font%22%3A%22black%22%7D,%22GO%3A0005634%22%3A%7B%22fill%22%3A%22%23ffff66%22%2C%22font%22%3A%22black%22%7D,%22GO%3A0022627%22%3A%7B%22fill%22%3A%22%23ffff66%22%2C%22font%22%3A%22black%22%7D,%22GO%3A0005844%22%3A%7B%22fill%22%3A%22%23ffff66%22%2C%22font%22%3A…	GO:0003735: structural constituent of ribosome	GO:0003674;GO:0003735;GO:0005198	http://amigo.geneontology.org/visualize?term_data_type=json&mode=amigo&term_data={%22GO%3A0003735%22%3A%7B%22fill%22%3A%22%23ffff66%22%2C%22font%22%3A%22black%22%7D}&format=png&mode=basic&term_data_type=json	GO:0000028: ribosomal small subunit assembly GO:0034198: cellular response to amino acid starvation	GO:0000028;GO:0006950;GO:0006996;GO:0007154;GO:0008150;GO:0009267;GO:0009605;GO:0009987;GO:0009991;GO:0016043;GO:0022607;GO:0022613;GO:0022618;GO:0031667;GO:0031668;GO:0031669;GO:0033554;GO:0034198;GO:0034622;GO:0042254;GO:0042255;GO:0042274;GO:0042594;GO:0043933;GO:0044085;GO:0050896;GO:0051716;GO:0065003;GO:0070925;GO:0071496;GO:0071826;GO:0071840;GO:1990928	http://amigo.geneontology.org/visualize?term_data_type=json&mode=amigo&term_data={%22GO%3A0034198%22%3A%7B%22fill%22%3A%22%23ffff66%22%2C%22font%22%3A%22black%22%7D,%22GO%3A0000028%22%3A%7B%22fill%22%3A%22%23ffff66%22%2C%22font%22%3A%22black%22%7D}&format=png&mode=basic&term_data_type=json
40S ribosomal protein S26 OS=Rattus norvegicus (Rat) GN=Rps26 PE=3 SV=3	sp|P62856|RS26_RAT	13015.5	2			0.209			DISEASVFDAYVLPK-NIVEAAAVR			2				P62856	P62856	RS26_RAT	Rps26	40S ribosomal protein S26	10116	sp	GO:0005622: intracellular GO:0005737: cytoplasm GO:0005783: endoplasmic reticulum GO:0005791: rough endoplasmic reticulum GO:0005829: cytosol GO:0005840: ribosome GO:0022627: cytosolic small ribosomal subunit GO:0042788: polysomal ribosome GO:0098556: cytoplasmic side of rough endoplasmic reticulum membrane	GO:0005575;GO:0005622;GO:0005623;GO:0005737;GO:0005783;GO:0005789;GO:0005791;GO:0005829;GO:0005840;GO:0005844;GO:0012505;GO:0015935;GO:0016020;GO:0022626;GO:0022627;GO:0030867;GO:0031090;GO:0031984;GO:0032991;GO:0042175;GO:0042788;GO:0043226;GO:0043227;GO:0043228;GO:0043229;GO:0043231;GO:0043232;GO:0044391;GO:0044422;GO:0044424;GO:0044425;GO:0044432;GO:0044444;GO:0044445;GO:0044446;GO:0044464;GO:…	http://amigo.geneontology.org/visualize?term_data_type=json&mode=amigo&term_data={%22GO%3A0005783%22%3A%7B%22fill%22%3A%22%23ffff66%22%2C%22font%22%3A%22black%22%7D,%22GO%3A0005737%22%3A%7B%22fill%22%3A%22%23ffff66%22%2C%22font%22%3A%22black%22%7D,%22GO%3A0005622%22%3A%7B%22fill%22%3A%22%23ffff66%22%2C%22font%22%3A%22black%22%7D,%22GO%3A0005840%22%3A%7B%22fill%22%3A%22%23ffff66%22%2C%22font%22%3A…	GO:0003674: molecular_function GO:0003729: mRNA binding GO:0003735: structural constituent of ribosome	GO:0003674;GO:0003676;GO:0003723;GO:0003729;GO:0003735;GO:0005198;GO:0005488;GO:0097159;GO:1901363	http://amigo.geneontology.org/visualize?term_data_type=json&mode=amigo&term_data={%22GO%3A0003735%22%3A%7B%22fill%22%3A%22%23ffff66%22%2C%22font%22%3A%22black%22%7D,%22GO%3A0003729%22%3A%7B%22fill%22%3A%22%23ffff66%22%2C%22font%22%3A%22black%22%7D,%22GO%3A0003674%22%3A%7B%22fill%22%3A%22%23ffff66%22%2C%22font%22%3A%22black%22%7D}&format=png&mode=basic&term_data_type=json	GO:0002181: cytoplasmic translation GO:0006412: translation GO:0008150: biological_process	GO:0002181;GO:0006412;GO:0006518;GO:0006807;GO:0008150;GO:0008152;GO:0009058;GO:0009059;GO:0009987;GO:0010467;GO:0019538;GO:0034641;GO:0034645;GO:0043043;GO:0043170;GO:0043603;GO:0043604;GO:0044237;GO:0044238;GO:0044249;GO:0044260;GO:0044267;GO:0044271;GO:0071704;GO:1901564;GO:1901566;GO:1901576	http://amigo.geneontology.org/visualize?term_data_type=json&mode=amigo&term_data={%22GO%3A0002181%22%3A%7B%22fill%22%3A%22%23ffff66%22%2C%22font%22%3A%22black%22%7D,%22GO%3A0006412%22%3A%7B%22fill%22%3A%22%23ffff66%22%2C%22font%22%3A%22black%22%7D,%22GO%3A0008150%22%3A%7B%22fill%22%3A%22%23ffff66%22%2C%22font%22%3A%22black%22%7D}&format=png&mode=basic&term_data_type=json
40S ribosomal protein S3 OS=Rattus norvegicus (Rat) GN=Rps3 PE=1 SV=1	sp|P62909|RS3_RAT	26674.5	3			0.14			ELAEDGYSGVEVR-GLcAIAQAESLR-TEIIILATR			4				P62909	P62909	RS3_RAT	Rps3	40S ribosomal protein S3	10116	sp	GO:0005634: nucleus GO:0005730: nucleolus GO:0005737: cytoplasm GO:0005739: mitochondrion GO:0005743: mitochondrial inner membrane GO:0005819: spindle GO:0005840: ribosome GO:0005856: cytoskeleton GO:0012505: endomembrane system GO:0015935: small ribosomal subunit GO:0016020: membrane GO:0022627: cytosolic small ribosomal subunit GO:0030425: dendrite GO:1990904: ribonucleoprotein complex	GO:0005575;GO:0005622;GO:0005623;GO:0005634;GO:0005730;GO:0005737;GO:0005739;GO:0005740;GO:0005743;GO:0005819;GO:0005829;GO:0005840;GO:0005856;GO:0012505;GO:0015630;GO:0015935;GO:0016020;GO:0019866;GO:0022626;GO:0022627;GO:0030425;GO:0031090;GO:0031966;GO:0031967;GO:0031974;GO:0031975;GO:0031981;GO:0032991;GO:0036477;GO:0042995;GO:0043005;GO:0043226;GO:0043227;GO:0043228;GO:0043229;GO:0043231;GO:…	http://amigo.geneontology.org/visualize?term_data_type=json&mode=amigo&term_data={%22GO%3A0016020%22%3A%7B%22fill%22%3A%22%23ffff66%22%2C%22font%22%3A%22black%22%7D,%22GO%3A0030425%22%3A%7B%22fill%22%3A%22%23ffff66%22%2C%22font%22%3A%22black%22%7D,%22GO%3A0005737%22%3A%7B%22fill%22%3A%22%23ffff66%22%2C%22font%22%3A%22black%22%7D,%22GO%3A0015935%22%3A%7B%22fill%22%3A%22%23ffff66%22%2C%22font%22%3A…	GO:0003677: DNA binding GO:0003684: damaged DNA binding GO:0003723: RNA binding GO:0003735: structural constituent of ribosome GO:0003906: DNA-(apurinic or apyrimidinic site) endonuclease activity GO:0005515: protein binding GO:0008534: oxidized purine nucleobase lesion DNA N-glycosylase activity GO:0016829: lyase activity GO:0019900: kinase binding GO:0140078: class I DNA-(apurinic or apyrimidin…	GO:0000702;GO:0003674;GO:0003676;GO:0003677;GO:0003684;GO:0003723;GO:0003735;GO:0003824;GO:0003906;GO:0005198;GO:0005488;GO:0005515;GO:0008534;GO:0016787;GO:0016798;GO:0016799;GO:0016829;GO:0016835;GO:0019104;GO:0019899;GO:0019900;GO:0097159;GO:0140078;GO:0140097;GO:1901363	http://amigo.geneontology.org/visualize?term_data_type=json&mode=amigo&term_data={%22GO%3A0005515%22%3A%7B%22fill%22%3A%22%23ffff66%22%2C%22font%22%3A%22black%22%7D,%22GO%3A0003735%22%3A%7B%22fill%22%3A%22%23ffff66%22%2C%22font%22%3A%22black%22%7D,%22GO%3A0003906%22%3A%7B%22fill%22%3A%22%23ffff66%22%2C%22font%22%3A%22black%22%7D,%22GO%3A0003684%22%3A%7B%22fill%22%3A%22%23ffff66%22%2C%22font%22%3A…	GO:0002181: cytoplasmic translation GO:0006281: DNA repair GO:0006351: transcription, DNA-templated GO:0006355: regulation of transcription, DNA-templated GO:0006412: translation GO:0006417: regulation of translation GO:0006915: apoptotic process GO:0006974: cellular response to DNA damage stimulus GO:0007049: cell cycle GO:0031334: positive regulation of protein complex assembly GO:0042981: regu…	GO:0002181;GO:0006139;GO:0006259;GO:0006281;GO:0006351;GO:0006355;GO:0006412;GO:0006417;GO:0006518;GO:0006725;GO:0006807;GO:0006915;GO:0006950;GO:0006974;GO:0007049;GO:0008150;GO:0008152;GO:0008219;GO:0009058;GO:0009059;GO:0009719;GO:0009889;GO:0009987;GO:0010033;GO:0010467;GO:0010468;GO:0010556;GO:0010608;GO:0010941;GO:0012501;GO:0016043;GO:0016070;GO:0018130;GO:0019219;GO:0019222;GO:0019438;GO:…	http://amigo.geneontology.org/visualize?term_data_type=json&mode=amigo&term_data={%22GO%3A0002181%22%3A%7B%22fill%22%3A%22%23ffff66%22%2C%22font%22%3A%22black%22%7D,%22GO%3A0006915%22%3A%7B%22fill%22%3A%22%23ffff66%22%2C%22font%22%3A%22black%22%7D,%22GO%3A0031334%22%3A%7B%22fill%22%3A%22%23ffff66%22%2C%22font%22%3A%22black%22%7D,%22GO%3A0006412%22%3A%7B%22fill%22%3A%22%23ffff66%22%2C%22font%22%3A…
40S ribosomal protein S3a OS=Rattus norvegicus (Rat) GN=Rps3a PE=1 SV=2	sp|P49242|RS3A_RAT	29945.3	1			0.0644			VFEVSLADLQNDEVAFR			1				P49242	P49242	RS3A_RAT	Rps3a	40S ribosomal protein S3a	10116	sp	GO:0005622: intracellular GO:0005634: nucleus GO:0005737: cytoplasm GO:0005829: cytosol GO:0005840: ribosome GO:0022627: cytosolic small ribosomal subunit GO:1990904: ribonucleoprotein complex	GO:0005575;GO:0005622;GO:0005623;GO:0005634;GO:0005737;GO:0005829;GO:0005840;GO:0015935;GO:0022626;GO:0022627;GO:0032991;GO:0043226;GO:0043227;GO:0043228;GO:0043229;GO:0043231;GO:0043232;GO:0044391;GO:0044422;GO:0044424;GO:0044444;GO:0044445;GO:0044446;GO:0044464;GO:1990904	http://amigo.geneontology.org/visualize?term_data_type=json&mode=amigo&term_data={%22GO%3A0005737%22%3A%7B%22fill%22%3A%22%23ffff66%22%2C%22font%22%3A%22black%22%7D,%22GO%3A0005622%22%3A%7B%22fill%22%3A%22%23ffff66%22%2C%22font%22%3A%22black%22%7D,%22GO%3A0005840%22%3A%7B%22fill%22%3A%22%23ffff66%22%2C%22font%22%3A%22black%22%7D,%22GO%3A0005829%22%3A%7B%22fill%22%3A%22%23ffff66%22%2C%22font%22%3A…	GO:0003729: mRNA binding GO:0003735: structural constituent of ribosome GO:0005515: protein binding GO:0031369: translation initiation factor binding GO:0044877: protein-containing complex binding	GO:0003674;GO:0003676;GO:0003723;GO:0003729;GO:0003735;GO:0005198;GO:0005488;GO:0005515;GO:0031369;GO:0044877;GO:0097159;GO:1901363	http://amigo.geneontology.org/visualize?term_data_type=json&mode=amigo&term_data={%22GO%3A0005515%22%3A%7B%22fill%22%3A%22%23ffff66%22%2C%22font%22%3A%22black%22%7D,%22GO%3A0003735%22%3A%7B%22fill%22%3A%22%23ffff66%22%2C%22font%22%3A%22black%22%7D,%22GO%3A0003729%22%3A%7B%22fill%22%3A%22%23ffff66%22%2C%22font%22%3A%22black%22%7D,%22GO%3A0031369%22%3A%7B%22fill%22%3A%22%23ffff66%22%2C%22font%22%3A…	GO:0002181: cytoplasmic translation GO:0006412: translation GO:0030154: cell differentiation GO:0043066: negative regulation of apoptotic process GO:0045471: response to ethanol GO:0045727: positive regulation of translation GO:0048146: positive regulation of fibroblast proliferation	GO:0002181;GO:0006412;GO:0006417;GO:0006518;GO:0006807;GO:0006915;GO:0008150;GO:0008152;GO:0008219;GO:0008283;GO:0008284;GO:0009058;GO:0009059;GO:0009636;GO:0009889;GO:0009891;GO:0009893;GO:0009987;GO:0010033;GO:0010467;GO:0010468;GO:0010556;GO:0010557;GO:0010604;GO:0010608;GO:0010628;GO:0010941;GO:0012501;GO:0019222;GO:0019538;GO:0030154;GO:0031323;GO:0031325;GO:0031326;GO:0031328;GO:0032268;GO:…	http://amigo.geneontology.org/visualize?term_data_type=json&mode=amigo&term_data={%22GO%3A0045471%22%3A%7B%22fill%22%3A%22%23ffff66%22%2C%22font%22%3A%22black%22%7D,%22GO%3A0030154%22%3A%7B%22fill%22%3A%22%23ffff66%22%2C%22font%22%3A%22black%22%7D,%22GO%3A0002181%22%3A%7B%22fill%22%3A%22%23ffff66%22%2C%22font%22%3A%22black%22%7D,%22GO%3A0048146%22%3A%7B%22fill%22%3A%22%23ffff66%22%2C%22font%22%3A…
40S ribosomal protein S4, X isoform OS=Rattus norvegicus (Rat) GN=Rps4x PE=2 SV=2	sp|P62703|RS4X_RAT	29599.3	2			0.0456			EcLPLIIFLR-LREcLPLIIFLR			2				P62703	P62703	RS4X_RAT	Rps4x	40S ribosomal protein S4, X isoform	10116	sp	GO:0005622: intracellular GO:0005737: cytoplasm GO:0005840: ribosome GO:0022627: cytosolic small ribosomal subunit GO:1990904: ribonucleoprotein complex	GO:0005575;GO:0005622;GO:0005623;GO:0005737;GO:0005829;GO:0005840;GO:0015935;GO:0022626;GO:0022627;GO:0032991;GO:0043226;GO:0043228;GO:0043229;GO:0043232;GO:0044391;GO:0044422;GO:0044424;GO:0044444;GO:0044445;GO:0044446;GO:0044464;GO:1990904	http://amigo.geneontology.org/visualize?term_data_type=json&mode=amigo&term_data={%22GO%3A0005737%22%3A%7B%22fill%22%3A%22%23ffff66%22%2C%22font%22%3A%22black%22%7D,%22GO%3A0005622%22%3A%7B%22fill%22%3A%22%23ffff66%22%2C%22font%22%3A%22black%22%7D,%22GO%3A0005840%22%3A%7B%22fill%22%3A%22%23ffff66%22%2C%22font%22%3A%22black%22%7D,%22GO%3A1990904%22%3A%7B%22fill%22%3A%22%23ffff66%22%2C%22font%22%3A…	GO:0003674: molecular_function GO:0003723: RNA binding GO:0003735: structural constituent of ribosome GO:0019843: rRNA binding	GO:0003674;GO:0003676;GO:0003723;GO:0003735;GO:0005198;GO:0005488;GO:0019843;GO:0097159;GO:1901363	http://amigo.geneontology.org/visualize?term_data_type=json&mode=amigo&term_data={%22GO%3A0003735%22%3A%7B%22fill%22%3A%22%23ffff66%22%2C%22font%22%3A%22black%22%7D,%22GO%3A0003723%22%3A%7B%22fill%22%3A%22%23ffff66%22%2C%22font%22%3A%22black%22%7D,%22GO%3A0003674%22%3A%7B%22fill%22%3A%22%23ffff66%22%2C%22font%22%3A%22black%22%7D,%22GO%3A0019843%22%3A%7B%22fill%22%3A%22%23ffff66%22%2C%22font%22%3A…	GO:0006412: translation GO:0045471: response to ethanol	GO:0006412;GO:0006518;GO:0006807;GO:0008150;GO:0008152;GO:0009058;GO:0009059;GO:0009636;GO:0009987;GO:0010033;GO:0010467;GO:0019538;GO:0034641;GO:0034645;GO:0042221;GO:0042493;GO:0043043;GO:0043170;GO:0043603;GO:0043604;GO:0044237;GO:0044238;GO:0044249;GO:0044260;GO:0044267;GO:0044271;GO:0045471;GO:0046677;GO:0050896;GO:0071704;GO:0097305;GO:1901564;GO:1901566;GO:1901576;GO:1901700	http://amigo.geneontology.org/visualize?term_data_type=json&mode=amigo&term_data={%22GO%3A0045471%22%3A%7B%22fill%22%3A%22%23ffff66%22%2C%22font%22%3A%22black%22%7D,%22GO%3A0006412%22%3A%7B%22fill%22%3A%22%23ffff66%22%2C%22font%22%3A%22black%22%7D}&format=png&mode=basic&term_data_type=json
40S ribosomal protein S5 OS=Rattus norvegicus (Rat) GN=Rps5 PE=1 SV=3	sp|P24050|RS5_RAT	22878.9	1			0.0441			QAVDVSPLR			1				P24050	P24050	RS5_RAT	Rps5	40S ribosomal protein S5	10116	sp	GO:0005840: ribosome GO:0015935: small ribosomal subunit GO:0022627: cytosolic small ribosomal subunit	GO:0005575;GO:0005622;GO:0005623;GO:0005737;GO:0005829;GO:0005840;GO:0015935;GO:0022626;GO:0022627;GO:0032991;GO:0043226;GO:0043228;GO:0043229;GO:0043232;GO:0044391;GO:0044422;GO:0044424;GO:0044444;GO:0044445;GO:0044446;GO:0044464;GO:1990904	http://amigo.geneontology.org/visualize?term_data_type=json&mode=amigo&term_data={%22GO%3A0015935%22%3A%7B%22fill%22%3A%22%23ffff66%22%2C%22font%22%3A%22black%22%7D,%22GO%3A0005840%22%3A%7B%22fill%22%3A%22%23ffff66%22%2C%22font%22%3A%22black%22%7D,%22GO%3A0022627%22%3A%7B%22fill%22%3A%22%23ffff66%22%2C%22font%22%3A%22black%22%7D}&format=png&mode=basic&term_data_type=json	GO:0003723: RNA binding GO:0003729: mRNA binding GO:0003735: structural constituent of ribosome GO:0005515: protein binding GO:0019843: rRNA binding	GO:0003674;GO:0003676;GO:0003723;GO:0003729;GO:0003735;GO:0005198;GO:0005488;GO:0005515;GO:0019843;GO:0097159;GO:1901363	http://amigo.geneontology.org/visualize?term_data_type=json&mode=amigo&term_data={%22GO%3A0005515%22%3A%7B%22fill%22%3A%22%23ffff66%22%2C%22font%22%3A%22black%22%7D,%22GO%3A0003735%22%3A%7B%22fill%22%3A%22%23ffff66%22%2C%22font%22%3A%22black%22%7D,%22GO%3A0003729%22%3A%7B%22fill%22%3A%22%23ffff66%22%2C%22font%22%3A%22black%22%7D,%22GO%3A0003723%22%3A%7B%22fill%22%3A%22%23ffff66%22%2C%22font%22%3A…	GO:0000028: ribosomal small subunit assembly GO:0006412: translation GO:0008150: biological_process	GO:0000028;GO:0006412;GO:0006518;GO:0006807;GO:0006996;GO:0008150;GO:0008152;GO:0009058;GO:0009059;GO:0009987;GO:0010467;GO:0016043;GO:0019538;GO:0022607;GO:0022613;GO:0022618;GO:0034622;GO:0034641;GO:0034645;GO:0042254;GO:0042255;GO:0042274;GO:0043043;GO:0043170;GO:0043603;GO:0043604;GO:0043933;GO:0044085;GO:0044237;GO:0044238;GO:0044249;GO:0044260;GO:0044267;GO:0044271;GO:0065003;GO:0070925;GO:…	http://amigo.geneontology.org/visualize?term_data_type=json&mode=amigo&term_data={%22GO%3A0006412%22%3A%7B%22fill%22%3A%22%23ffff66%22%2C%22font%22%3A%22black%22%7D,%22GO%3A0008150%22%3A%7B%22fill%22%3A%22%23ffff66%22%2C%22font%22%3A%22black%22%7D,%22GO%3A0000028%22%3A%7B%22fill%22%3A%22%23ffff66%22%2C%22font%22%3A%22black%22%7D}&format=png&mode=basic&term_data_type=json
40S ribosomal protein S7 OS=Rattus norvegicus (Rat) GN=Rps7 PE=1 SV=1	sp|P62083|RS7_RAT	22127.5	1			0.0619			AIIIFVPVPQLK			1				P62083	P62083	RS7_RAT	Rps7	40S ribosomal protein S7	10116	sp	GO:0005622: intracellular GO:0005737: cytoplasm GO:0005815: microtubule organizing center GO:0005840: ribosome GO:0005856: cytoskeleton GO:0022627: cytosolic small ribosomal subunit GO:0030686: 90S preribosome GO:0032040: small-subunit processome	GO:0005575;GO:0005622;GO:0005623;GO:0005737;GO:0005815;GO:0005829;GO:0005840;GO:0005856;GO:0015630;GO:0015935;GO:0022626;GO:0022627;GO:0030684;GO:0030686;GO:0032040;GO:0032991;GO:0043226;GO:0043228;GO:0043229;GO:0043232;GO:0044391;GO:0044422;GO:0044424;GO:0044430;GO:0044444;GO:0044445;GO:0044446;GO:0044464;GO:1990904	http://amigo.geneontology.org/visualize?term_data_type=json&mode=amigo&term_data={%22GO%3A0005737%22%3A%7B%22fill%22%3A%22%23ffff66%22%2C%22font%22%3A%22black%22%7D,%22GO%3A0005856%22%3A%7B%22fill%22%3A%22%23ffff66%22%2C%22font%22%3A%22black%22%7D,%22GO%3A0005815%22%3A%7B%22fill%22%3A%22%23ffff66%22%2C%22font%22%3A%22black%22%7D,%22GO%3A0005622%22%3A%7B%22fill%22%3A%22%23ffff66%22%2C%22font%22%3A…	GO:0003735: structural constituent of ribosome GO:0008266: poly(U) RNA binding	GO:0003674;GO:0003676;GO:0003723;GO:0003727;GO:0003735;GO:0005198;GO:0005488;GO:0008187;GO:0008266;GO:0097159;GO:1901363	http://amigo.geneontology.org/visualize?term_data_type=json&mode=amigo&term_data={%22GO%3A0003735%22%3A%7B%22fill%22%3A%22%23ffff66%22%2C%22font%22%3A%22black%22%7D,%22GO%3A0008266%22%3A%7B%22fill%22%3A%22%23ffff66%22%2C%22font%22%3A%22black%22%7D}&format=png&mode=basic&term_data_type=json	GO:0001843: neural tube closure GO:0002181: cytoplasmic translation GO:0006364: rRNA processing GO:0006412: translation GO:0008150: biological_process GO:0030154: cell differentiation GO:0042274: ribosomal small subunit biogenesis	GO:0001838;GO:0001841;GO:0001843;GO:0002009;GO:0002181;GO:0006139;GO:0006364;GO:0006396;GO:0006412;GO:0006518;GO:0006725;GO:0006807;GO:0007275;GO:0007399;GO:0008150;GO:0008152;GO:0009058;GO:0009059;GO:0009653;GO:0009790;GO:0009792;GO:0009888;GO:0009987;GO:0010467;GO:0014020;GO:0016070;GO:0016072;GO:0016331;GO:0019538;GO:0021915;GO:0022613;GO:0030154;GO:0032501;GO:0032502;GO:0034470;GO:0034641;GO:…	http://amigo.geneontology.org/visualize?term_data_type=json&mode=amigo&term_data={%22GO%3A0030154%22%3A%7B%22fill%22%3A%22%23ffff66%22%2C%22font%22%3A%22black%22%7D,%22GO%3A0002181%22%3A%7B%22fill%22%3A%22%23ffff66%22%2C%22font%22%3A%22black%22%7D,%22GO%3A0006364%22%3A%7B%22fill%22%3A%22%23ffff66%22%2C%22font%22%3A%22black%22%7D,%22GO%3A0006412%22%3A%7B%22fill%22%3A%22%23ffff66%22%2C%22font%22%3A…
40S ribosomal protein S8 OS=Rattus norvegicus (Rat) GN=Rps8 PE=1 SV=2	sp|P62243|RS8_RAT	24206.4	2			0.125			IIDVVYNASNNELVR-LTPEEEEILNK			2				P62243	P62243	RS8_RAT	Rps8	40S ribosomal protein S8	10116	sp	GO:0005622: intracellular GO:0005737: cytoplasm GO:0005783: endoplasmic reticulum GO:0005829: cytosol GO:0005840: ribosome GO:0016020: membrane GO:0022627: cytosolic small ribosomal subunit GO:1990904: ribonucleoprotein complex	GO:0005575;GO:0005622;GO:0005623;GO:0005737;GO:0005783;GO:0005829;GO:0005840;GO:0012505;GO:0015935;GO:0016020;GO:0022626;GO:0022627;GO:0032991;GO:0043226;GO:0043227;GO:0043228;GO:0043229;GO:0043231;GO:0043232;GO:0044391;GO:0044422;GO:0044424;GO:0044444;GO:0044445;GO:0044446;GO:0044464;GO:1990904	http://amigo.geneontology.org/visualize?term_data_type=json&mode=amigo&term_data={%22GO%3A0016020%22%3A%7B%22fill%22%3A%22%23ffff66%22%2C%22font%22%3A%22black%22%7D,%22GO%3A0005783%22%3A%7B%22fill%22%3A%22%23ffff66%22%2C%22font%22%3A%22black%22%7D,%22GO%3A0005737%22%3A%7B%22fill%22%3A%22%23ffff66%22%2C%22font%22%3A%22black%22%7D,%22GO%3A0005622%22%3A%7B%22fill%22%3A%22%23ffff66%22%2C%22font%22%3A…	GO:0003674: molecular_function GO:0003735: structural constituent of ribosome	GO:0003674;GO:0003735;GO:0005198	http://amigo.geneontology.org/visualize?term_data_type=json&mode=amigo&term_data={%22GO%3A0003735%22%3A%7B%22fill%22%3A%22%23ffff66%22%2C%22font%22%3A%22black%22%7D,%22GO%3A0003674%22%3A%7B%22fill%22%3A%22%23ffff66%22%2C%22font%22%3A%22black%22%7D}&format=png&mode=basic&term_data_type=json	GO:0000462: maturation of SSU-rRNA from tricistronic rRNA transcript (SSU-rRNA, 5.8S rRNA, LSU-rRNA) GO:0006412: translation GO:0008150: biological_process	GO:0000462;GO:0006139;GO:0006364;GO:0006396;GO:0006412;GO:0006518;GO:0006725;GO:0006807;GO:0008150;GO:0008152;GO:0009058;GO:0009059;GO:0009987;GO:0010467;GO:0016070;GO:0016072;GO:0019538;GO:0022613;GO:0030490;GO:0034470;GO:0034641;GO:0034645;GO:0034660;GO:0042254;GO:0042274;GO:0043043;GO:0043170;GO:0043603;GO:0043604;GO:0044085;GO:0044237;GO:0044238;GO:0044249;GO:0044260;GO:0044267;GO:0044271;GO:…	http://amigo.geneontology.org/visualize?term_data_type=json&mode=amigo&term_data={%22GO%3A0000462%22%3A%7B%22fill%22%3A%22%23ffff66%22%2C%22font%22%3A%22black%22%7D,%22GO%3A0006412%22%3A%7B%22fill%22%3A%22%23ffff66%22%2C%22font%22%3A%22black%22%7D,%22GO%3A0008150%22%3A%7B%22fill%22%3A%22%23ffff66%22%2C%22font%22%3A%22black%22%7D}&format=png&mode=basic&term_data_type=json
40S ribosomal protein S9 OS=Rattus norvegicus (Rat) GN=Rps9 PE=1 SV=4	sp|P29314|RS9_RAT	22592.5	1			0.0464			LFEGNALLR			1				P29314	P29314	RS9_RAT	Rps9	40S ribosomal protein S9	10116	sp	GO:0005622: intracellular GO:0005737: cytoplasm GO:0005840: ribosome GO:0015935: small ribosomal subunit GO:0022627: cytosolic small ribosomal subunit GO:1990904: ribonucleoprotein complex	GO:0005575;GO:0005622;GO:0005623;GO:0005737;GO:0005829;GO:0005840;GO:0015935;GO:0022626;GO:0022627;GO:0032991;GO:0043226;GO:0043228;GO:0043229;GO:0043232;GO:0044391;GO:0044422;GO:0044424;GO:0044444;GO:0044445;GO:0044446;GO:0044464;GO:1990904	http://amigo.geneontology.org/visualize?term_data_type=json&mode=amigo&term_data={%22GO%3A0005737%22%3A%7B%22fill%22%3A%22%23ffff66%22%2C%22font%22%3A%22black%22%7D,%22GO%3A0015935%22%3A%7B%22fill%22%3A%22%23ffff66%22%2C%22font%22%3A%22black%22%7D,%22GO%3A0005622%22%3A%7B%22fill%22%3A%22%23ffff66%22%2C%22font%22%3A%22black%22%7D,%22GO%3A0005840%22%3A%7B%22fill%22%3A%22%23ffff66%22%2C%22font%22%3A…	GO:0003674: molecular_function GO:0003723: RNA binding GO:0003735: structural constituent of ribosome GO:0019843: rRNA binding GO:1990932: 5.8S rRNA binding	GO:0003674;GO:0003676;GO:0003723;GO:0003735;GO:0005198;GO:0005488;GO:0019843;GO:0097159;GO:1901363;GO:1990932	http://amigo.geneontology.org/visualize?term_data_type=json&mode=amigo&term_data={%22GO%3A0003735%22%3A%7B%22fill%22%3A%22%23ffff66%22%2C%22font%22%3A%22black%22%7D,%22GO%3A0003723%22%3A%7B%22fill%22%3A%22%23ffff66%22%2C%22font%22%3A%22black%22%7D,%22GO%3A0003674%22%3A%7B%22fill%22%3A%22%23ffff66%22%2C%22font%22%3A%22black%22%7D,%22GO%3A0019843%22%3A%7B%22fill%22%3A%22%23ffff66%22%2C%22font%22%3A…	GO:0006412: translation GO:0008150: biological_process GO:0045903: positive regulation of translational fidelity	GO:0006412;GO:0006417;GO:0006450;GO:0006518;GO:0006807;GO:0008150;GO:0008152;GO:0009058;GO:0009059;GO:0009889;GO:0009891;GO:0009893;GO:0009987;GO:0010467;GO:0010468;GO:0010556;GO:0010557;GO:0010604;GO:0010608;GO:0010628;GO:0019222;GO:0019538;GO:0031323;GO:0031325;GO:0031326;GO:0031328;GO:0032268;GO:0032270;GO:0034248;GO:0034250;GO:0034641;GO:0034645;GO:0043043;GO:0043170;GO:0043603;GO:0043604;GO:…	http://amigo.geneontology.org/visualize?term_data_type=json&mode=amigo&term_data={%22GO%3A0006412%22%3A%7B%22fill%22%3A%22%23ffff66%22%2C%22font%22%3A%22black%22%7D,%22GO%3A0008150%22%3A%7B%22fill%22%3A%22%23ffff66%22%2C%22font%22%3A%22black%22%7D,%22GO%3A0045903%22%3A%7B%22fill%22%3A%22%23ffff66%22%2C%22font%22%3A%22black%22%7D}&format=png&mode=basic&term_data_type=json
40S ribosomal protein SA OS=Rattus norvegicus (Rat) GN=Rpsa PE=1 SV=3	sp|P38983|RSSA_RAT	32824.1	2			0.108			AIVAIENPADVSVISSR-FTPGTFTNQIQAAFR			2				P38983	P38983	RSSA_RAT	Rpsa	40S ribosomal protein SA	10116	sp	GO:0005604: basement membrane GO:0005622: intracellular GO:0005634: nucleus GO:0005737: cytoplasm GO:0005829: cytosol GO:0005840: ribosome GO:0005886: plasma membrane GO:0015935: small ribosomal subunit GO:0016020: membrane GO:0022627: cytosolic small ribosomal subunit GO:0030686: 90S preribosome GO:0031012: extracellular matrix GO:0043025: neuronal cell body	GO:0005575;GO:0005576;GO:0005604;GO:0005622;GO:0005623;GO:0005634;GO:0005737;GO:0005829;GO:0005840;GO:0005886;GO:0015935;GO:0016020;GO:0022626;GO:0022627;GO:0030684;GO:0030686;GO:0031012;GO:0032991;GO:0036477;GO:0043025;GO:0043226;GO:0043227;GO:0043228;GO:0043229;GO:0043231;GO:0043232;GO:0044297;GO:0044391;GO:0044421;GO:0044422;GO:0044424;GO:0044444;GO:0044445;GO:0044446;GO:0044464;GO:0062023;GO:…	http://amigo.geneontology.org/visualize?term_data_type=json&mode=amigo&term_data={%22GO%3A0016020%22%3A%7B%22fill%22%3A%22%23ffff66%22%2C%22font%22%3A%22black%22%7D,%22GO%3A0005737%22%3A%7B%22fill%22%3A%22%23ffff66%22%2C%22font%22%3A%22black%22%7D,%22GO%3A0015935%22%3A%7B%22fill%22%3A%22%23ffff66%22%2C%22font%22%3A%22black%22%7D,%22GO%3A0043025%22%3A%7B%22fill%22%3A%22%23ffff66%22%2C%22font%22%3A…	GO:0003735: structural constituent of ribosome GO:0005055: laminin receptor activity GO:0043236: laminin binding	GO:0003674;GO:0003735;GO:0005055;GO:0005198;GO:0005488;GO:0005515;GO:0043236;GO:0050840;GO:0098631	http://amigo.geneontology.org/visualize?term_data_type=json&mode=amigo&term_data={%22GO%3A0003735%22%3A%7B%22fill%22%3A%22%23ffff66%22%2C%22font%22%3A%22black%22%7D,%22GO%3A0005055%22%3A%7B%22fill%22%3A%22%23ffff66%22%2C%22font%22%3A%22black%22%7D,%22GO%3A0043236%22%3A%7B%22fill%22%3A%22%23ffff66%22%2C%22font%22%3A%22black%22%7D}&format=png&mode=basic&term_data_type=json	GO:0000028: ribosomal small subunit assembly GO:0000447: endonucleolytic cleavage in ITS1 to separate SSU-rRNA from 5.8S rRNA and LSU-rRNA from tricistronic rRNA transcript (SSU-rRNA, 5.8S rRNA, LSU-rRNA) GO:0000461: endonucleolytic cleavage to generate mature 3'-end of SSU-rRNA from (SSU-rRNA, 5.8S rRNA, LSU-rRNA) GO:0006407: rRNA export from nucleus GO:0006412: translation GO:0030855: epithelia…	GO:0000028;GO:0000447;GO:0000460;GO:0000461;GO:0000462;GO:0000466;GO:0000469;GO:0000478;GO:0000479;GO:0006139;GO:0006364;GO:0006396;GO:0006403;GO:0006405;GO:0006407;GO:0006412;GO:0006518;GO:0006611;GO:0006725;GO:0006807;GO:0006810;GO:0006886;GO:0006913;GO:0006996;GO:0007155;GO:0008104;GO:0008150;GO:0008152;GO:0009058;GO:0009059;GO:0009888;GO:0009987;GO:0010467;GO:0015031;GO:0015833;GO:0015931;GO:…	http://amigo.geneontology.org/visualize?term_data_type=json&mode=amigo&term_data={%22GO%3A0000461%22%3A%7B%22fill%22%3A%22%23ffff66%22%2C%22font%22%3A%22black%22%7D,%22GO%3A0006412%22%3A%7B%22fill%22%3A%22%23ffff66%22%2C%22font%22%3A%22black%22%7D,%22GO%3A0000447%22%3A%7B%22fill%22%3A%22%23ffff66%22%2C%22font%22%3A%22black%22%7D,%22GO%3A0098609%22%3A%7B%22fill%22%3A%22%23ffff66%22%2C%22font%22%3A…
4-trimethylaminobutyraldehyde dehydrogenase OS=Rattus norvegicus (Rat) GN=Aldh9a1 PE=1 SV=1	sp|Q9JLJ3|AL9A1_RAT	53653.2	1	1		0.0304	0.0202		ANDTTFGLAAGVFTR	IGDPLLEDTR		1	1			Q9JLJ3	Q9JLJ3	AL9A1_RAT	Aldh9a1	4-trimethylaminobutyraldehyde dehydrogenase	10116	sp	GO:0005737: cytoplasm GO:0005829: cytosol	GO:0005575;GO:0005622;GO:0005623;GO:0005737;GO:0005829;GO:0044424;GO:0044444;GO:0044464	http://amigo.geneontology.org/visualize?term_data_type=json&mode=amigo&term_data={%22GO%3A0005737%22%3A%7B%22fill%22%3A%22%23ffff66%22%2C%22font%22%3A%22black%22%7D,%22GO%3A0005829%22%3A%7B%22fill%22%3A%22%23ffff66%22%2C%22font%22%3A%22black%22%7D}&format=png&mode=basic&term_data_type=json	GO:0004029: aldehyde dehydrogenase (NAD) activity GO:0016491: oxidoreductase activity GO:0016620: oxidoreductase activity, acting on the aldehyde or oxo group of donors, NAD or NADP as acceptor GO:0019145: aminobutyraldehyde dehydrogenase activity GO:0042803: protein homodimerization activity GO:0043176: amine binding GO:0043878: glyceraldehyde-3-phosphate dehydrogenase (NAD+) (non-phosphorylatin…	GO:0000166;GO:0003674;GO:0003824;GO:0004029;GO:0005488;GO:0005515;GO:0016491;GO:0016620;GO:0016903;GO:0019145;GO:0036094;GO:0042802;GO:0042803;GO:0043176;GO:0043878;GO:0046983;GO:0047105;GO:0048037;GO:0050662;GO:0051287;GO:0097159;GO:1901265;GO:1901363	http://amigo.geneontology.org/visualize?term_data_type=json&mode=amigo&term_data={%22GO%3A0019145%22%3A%7B%22fill%22%3A%22%23ffff66%22%2C%22font%22%3A%22black%22%7D,%22GO%3A0004029%22%3A%7B%22fill%22%3A%22%23ffff66%22%2C%22font%22%3A%22black%22%7D,%22GO%3A0043878%22%3A%7B%22fill%22%3A%22%23ffff66%22%2C%22font%22%3A%22black%22%7D,%22GO%3A0047105%22%3A%7B%22fill%22%3A%22%23ffff66%22%2C%22font%22%3A…	GO:0001822: kidney development GO:0001889: liver development GO:0008152: metabolic process GO:0045329: carnitine biosynthetic process GO:0055114: oxidation-reduction process	GO:0001655;GO:0001822;GO:0001889;GO:0006575;GO:0006577;GO:0006578;GO:0006807;GO:0007275;GO:0008150;GO:0008152;GO:0009058;GO:0009437;GO:0009987;GO:0032501;GO:0032502;GO:0034641;GO:0042398;GO:0044237;GO:0044249;GO:0044271;GO:0045329;GO:0048513;GO:0048731;GO:0048732;GO:0048856;GO:0055114;GO:0061008;GO:0071704;GO:0072001;GO:0097164;GO:1901564;GO:1901566;GO:1901576	http://amigo.geneontology.org/visualize?term_data_type=json&mode=amigo&term_data={%22GO%3A0045329%22%3A%7B%22fill%22%3A%22%23ffff66%22%2C%22font%22%3A%22black%22%7D,%22GO%3A0008152%22%3A%7B%22fill%22%3A%22%23ffff66%22%2C%22font%22%3A%22black%22%7D,%22GO%3A0001822%22%3A%7B%22fill%22%3A%22%23ffff66%22%2C%22font%22%3A%22black%22%7D,%22GO%3A0055114%22%3A%7B%22fill%22%3A%22%23ffff66%22%2C%22font%22%3A…
60S acidic ribosomal protein P0 OS=Rattus norvegicus (Rat) GN=Rplp0 PE=1 SV=2	sp|P19945|RLA0_RAT	34216.4	3			0.126			GHLENNPALEK-TSFFQALGITTK-VLALSVETDYTFPLAEK			3				P19945	P19945	RLA0_RAT	Rplp0	60S acidic ribosomal protein P0	10116	sp	GO:0005622: intracellular GO:0005634: nucleus GO:0005737: cytoplasm GO:0005840: ribosome GO:0016020: membrane GO:1990904: ribonucleoprotein complex	GO:0005575;GO:0005622;GO:0005623;GO:0005634;GO:0005737;GO:0005840;GO:0016020;GO:0032991;GO:0043226;GO:0043227;GO:0043228;GO:0043229;GO:0043231;GO:0043232;GO:0044424;GO:0044444;GO:0044464;GO:1990904	http://amigo.geneontology.org/visualize?term_data_type=json&mode=amigo&term_data={%22GO%3A0016020%22%3A%7B%22fill%22%3A%22%23ffff66%22%2C%22font%22%3A%22black%22%7D,%22GO%3A0005737%22%3A%7B%22fill%22%3A%22%23ffff66%22%2C%22font%22%3A%22black%22%7D,%22GO%3A0005622%22%3A%7B%22fill%22%3A%22%23ffff66%22%2C%22font%22%3A%22black%22%7D,%22GO%3A0005840%22%3A%7B%22fill%22%3A%22%23ffff66%22%2C%22font%22%3A…	GO:0042277: peptide binding	GO:0003674;GO:0005488;GO:0033218;GO:0042277	http://amigo.geneontology.org/visualize?term_data_type=json&mode=amigo&term_data={%22GO%3A0042277%22%3A%7B%22fill%22%3A%22%23ffff66%22%2C%22font%22%3A%22black%22%7D}&format=png&mode=basic&term_data_type=json	GO:0007595: lactation GO:0010269: response to selenium ion GO:0042254: ribosome biogenesis GO:0071320: cellular response to cAMP GO:1904401: cellular response to Thyroid stimulating hormone GO:1904628: cellular response to phorbol 13-acetate 12-myristate	GO:0006810;GO:0007275;GO:0007589;GO:0007595;GO:0008150;GO:0009719;GO:0009987;GO:0010033;GO:0010035;GO:0010243;GO:0010269;GO:0014070;GO:0014074;GO:0022613;GO:0030879;GO:0032501;GO:0032502;GO:0033993;GO:0035690;GO:0042221;GO:0042254;GO:0042493;GO:0044085;GO:0046683;GO:0046903;GO:0048513;GO:0048731;GO:0048732;GO:0048856;GO:0050878;GO:0050896;GO:0051179;GO:0051234;GO:0051591;GO:0051716;GO:0065007;GO:…	http://amigo.geneontology.org/visualize?term_data_type=json&mode=amigo&term_data={%22GO%3A0007595%22%3A%7B%22fill%22%3A%22%23ffff66%22%2C%22font%22%3A%22black%22%7D,%22GO%3A1904401%22%3A%7B%22fill%22%3A%22%23ffff66%22%2C%22font%22%3A%22black%22%7D,%22GO%3A0071320%22%3A%7B%22fill%22%3A%22%23ffff66%22%2C%22font%22%3A%22black%22%7D,%22GO%3A0042254%22%3A%7B%22fill%22%3A%22%23ffff66%22%2C%22font%22%3A…
60S ribosomal protein L10a OS=Rattus norvegicus (Rat) GN=Rpl10a PE=1 SV=2	sp|P62907|RL10A_RAT	24832	1			0.0599			KYDAFLASESLIK			1				P62907	P62907	RL10A_RAT	Rpl10a	60S ribosomal protein L10a	10116	sp	GO:0005840: ribosome GO:0015934: large ribosomal subunit GO:0022625: cytosolic large ribosomal subunit GO:0042788: polysomal ribosome	GO:0005575;GO:0005622;GO:0005623;GO:0005737;GO:0005829;GO:0005840;GO:0005844;GO:0015934;GO:0022625;GO:0022626;GO:0032991;GO:0042788;GO:0043226;GO:0043228;GO:0043229;GO:0043232;GO:0044391;GO:0044422;GO:0044424;GO:0044444;GO:0044445;GO:0044446;GO:0044464;GO:1990904	http://amigo.geneontology.org/visualize?term_data_type=json&mode=amigo&term_data={%22GO%3A0005840%22%3A%7B%22fill%22%3A%22%23ffff66%22%2C%22font%22%3A%22black%22%7D,%22GO%3A0022625%22%3A%7B%22fill%22%3A%22%23ffff66%22%2C%22font%22%3A%22black%22%7D,%22GO%3A0015934%22%3A%7B%22fill%22%3A%22%23ffff66%22%2C%22font%22%3A%22black%22%7D,%22GO%3A0042788%22%3A%7B%22fill%22%3A%22%23ffff66%22%2C%22font%22%3A…	GO:0003674: molecular_function GO:0003723: RNA binding GO:0003735: structural constituent of ribosome	GO:0003674;GO:0003676;GO:0003723;GO:0003735;GO:0005198;GO:0005488;GO:0097159;GO:1901363	http://amigo.geneontology.org/visualize?term_data_type=json&mode=amigo&term_data={%22GO%3A0003735%22%3A%7B%22fill%22%3A%22%23ffff66%22%2C%22font%22%3A%22black%22%7D,%22GO%3A0003723%22%3A%7B%22fill%22%3A%22%23ffff66%22%2C%22font%22%3A%22black%22%7D,%22GO%3A0003674%22%3A%7B%22fill%22%3A%22%23ffff66%22%2C%22font%22%3A%22black%22%7D}&format=png&mode=basic&term_data_type=json	GO:0000470: maturation of LSU-rRNA GO:0002181: cytoplasmic translation GO:0006412: translation GO:0045471: response to ethanol	GO:0000470;GO:0002181;GO:0006139;GO:0006364;GO:0006396;GO:0006412;GO:0006518;GO:0006725;GO:0006807;GO:0008150;GO:0008152;GO:0009058;GO:0009059;GO:0009636;GO:0009987;GO:0010033;GO:0010467;GO:0016070;GO:0016072;GO:0019538;GO:0022613;GO:0034470;GO:0034641;GO:0034645;GO:0034660;GO:0042221;GO:0042254;GO:0042273;GO:0042493;GO:0043043;GO:0043170;GO:0043603;GO:0043604;GO:0044085;GO:0044237;GO:0044238;GO:…	http://amigo.geneontology.org/visualize?term_data_type=json&mode=amigo&term_data={%22GO%3A0045471%22%3A%7B%22fill%22%3A%22%23ffff66%22%2C%22font%22%3A%22black%22%7D,%22GO%3A0002181%22%3A%7B%22fill%22%3A%22%23ffff66%22%2C%22font%22%3A%22black%22%7D,%22GO%3A0000470%22%3A%7B%22fill%22%3A%22%23ffff66%22%2C%22font%22%3A%22black%22%7D,%22GO%3A0006412%22%3A%7B%22fill%22%3A%22%23ffff66%22%2C%22font%22%3A…
60S ribosomal protein L12 OS=Rattus norvegicus (Rat) GN=Rpl12 PE=2 SV=1	sp|P23358|RL12_RAT	17846.1	1			0.0545			IGPLGLSPK			1				P23358	P23358	RL12_RAT	Rpl12	60S ribosomal protein L12	10116	sp	GO:0005840: ribosome GO:0022625: cytosolic large ribosomal subunit	GO:0005575;GO:0005622;GO:0005623;GO:0005737;GO:0005829;GO:0005840;GO:0015934;GO:0022625;GO:0022626;GO:0032991;GO:0043226;GO:0043228;GO:0043229;GO:0043232;GO:0044391;GO:0044422;GO:0044424;GO:0044444;GO:0044445;GO:0044446;GO:0044464;GO:1990904	http://amigo.geneontology.org/visualize?term_data_type=json&mode=amigo&term_data={%22GO%3A0005840%22%3A%7B%22fill%22%3A%22%23ffff66%22%2C%22font%22%3A%22black%22%7D,%22GO%3A0022625%22%3A%7B%22fill%22%3A%22%23ffff66%22%2C%22font%22%3A%22black%22%7D}&format=png&mode=basic&term_data_type=json	GO:0003723: RNA binding GO:0003735: structural constituent of ribosome GO:0070180: large ribosomal subunit rRNA binding	GO:0003674;GO:0003676;GO:0003723;GO:0003735;GO:0005198;GO:0005488;GO:0019843;GO:0070180;GO:0097159;GO:1901363	http://amigo.geneontology.org/visualize?term_data_type=json&mode=amigo&term_data={%22GO%3A0003735%22%3A%7B%22fill%22%3A%22%23ffff66%22%2C%22font%22%3A%22black%22%7D,%22GO%3A0070180%22%3A%7B%22fill%22%3A%22%23ffff66%22%2C%22font%22%3A%22black%22%7D,%22GO%3A0003723%22%3A%7B%22fill%22%3A%22%23ffff66%22%2C%22font%22%3A%22black%22%7D}&format=png&mode=basic&term_data_type=json	GO:0000027: ribosomal large subunit assembly GO:0006412: translation GO:0045901: positive regulation of translational elongation	GO:0000027;GO:0006412;GO:0006414;GO:0006417;GO:0006448;GO:0006518;GO:0006807;GO:0006996;GO:0008150;GO:0008152;GO:0009058;GO:0009059;GO:0009889;GO:0009891;GO:0009893;GO:0009987;GO:0010467;GO:0010468;GO:0010556;GO:0010557;GO:0010604;GO:0010608;GO:0010628;GO:0016043;GO:0019222;GO:0019538;GO:0022607;GO:0022613;GO:0022618;GO:0031323;GO:0031325;GO:0031326;GO:0031328;GO:0032268;GO:0032270;GO:0034248;GO:…	http://amigo.geneontology.org/visualize?term_data_type=json&mode=amigo&term_data={%22GO%3A0000027%22%3A%7B%22fill%22%3A%22%23ffff66%22%2C%22font%22%3A%22black%22%7D,%22GO%3A0006412%22%3A%7B%22fill%22%3A%22%23ffff66%22%2C%22font%22%3A%22black%22%7D,%22GO%3A0045901%22%3A%7B%22fill%22%3A%22%23ffff66%22%2C%22font%22%3A%22black%22%7D}&format=png&mode=basic&term_data_type=json
60S ribosomal protein L13 OS=Rattus norvegicus (Rat) GN=Rpl13 PE=1 SV=2	sp|P41123|RL13_RAT	24310.5	1			0.0521			STESLQANVQR			1				P41123	P41123	RL13_RAT	Rpl13	60S ribosomal protein L13	10116	sp	GO:0005622: intracellular GO:0005840: ribosome GO:0022625: cytosolic large ribosomal subunit	GO:0005575;GO:0005622;GO:0005623;GO:0005737;GO:0005829;GO:0005840;GO:0015934;GO:0022625;GO:0022626;GO:0032991;GO:0043226;GO:0043228;GO:0043229;GO:0043232;GO:0044391;GO:0044422;GO:0044424;GO:0044444;GO:0044445;GO:0044446;GO:0044464;GO:1990904	http://amigo.geneontology.org/visualize?term_data_type=json&mode=amigo&term_data={%22GO%3A0005622%22%3A%7B%22fill%22%3A%22%23ffff66%22%2C%22font%22%3A%22black%22%7D,%22GO%3A0005840%22%3A%7B%22fill%22%3A%22%23ffff66%22%2C%22font%22%3A%22black%22%7D,%22GO%3A0022625%22%3A%7B%22fill%22%3A%22%23ffff66%22%2C%22font%22%3A%22black%22%7D}&format=png&mode=basic&term_data_type=json	GO:0003674: molecular_function GO:0003723: RNA binding GO:0003735: structural constituent of ribosome	GO:0003674;GO:0003676;GO:0003723;GO:0003735;GO:0005198;GO:0005488;GO:0097159;GO:1901363	http://amigo.geneontology.org/visualize?term_data_type=json&mode=amigo&term_data={%22GO%3A0003735%22%3A%7B%22fill%22%3A%22%23ffff66%22%2C%22font%22%3A%22black%22%7D,%22GO%3A0003674%22%3A%7B%22fill%22%3A%22%23ffff66%22%2C%22font%22%3A%22black%22%7D,%22GO%3A0003723%22%3A%7B%22fill%22%3A%22%23ffff66%22%2C%22font%22%3A%22black%22%7D}&format=png&mode=basic&term_data_type=json	GO:0006412: translation GO:0008150: biological_process GO:0097421: liver regeneration	GO:0001889;GO:0006412;GO:0006518;GO:0006807;GO:0007275;GO:0008150;GO:0008152;GO:0009058;GO:0009059;GO:0009987;GO:0010467;GO:0019538;GO:0031099;GO:0031100;GO:0032501;GO:0032502;GO:0034641;GO:0034645;GO:0043043;GO:0043170;GO:0043603;GO:0043604;GO:0044237;GO:0044238;GO:0044249;GO:0044260;GO:0044267;GO:0044271;GO:0048513;GO:0048731;GO:0048732;GO:0048856;GO:0061008;GO:0071704;GO:0097421;GO:1901564;GO:…	http://amigo.geneontology.org/visualize?term_data_type=json&mode=amigo&term_data={%22GO%3A0006412%22%3A%7B%22fill%22%3A%22%23ffff66%22%2C%22font%22%3A%22black%22%7D,%22GO%3A0008150%22%3A%7B%22fill%22%3A%22%23ffff66%22%2C%22font%22%3A%22black%22%7D,%22GO%3A0097421%22%3A%7B%22fill%22%3A%22%23ffff66%22%2C%22font%22%3A%22black%22%7D}&format=png&mode=basic&term_data_type=json
60S ribosomal protein L14 OS=Rattus norvegicus (Rat) GN=Rpl14 PE=1 SV=3	sp|Q63507|RL14_RAT	23339.5	1			0.0561			LVAIVDVIDQNR			1				Q63507	Q63507	RL14_RAT	Rpl14	60S ribosomal protein L14	10116	sp	GO:0005622: intracellular GO:0005840: ribosome GO:0022625: cytosolic large ribosomal subunit	GO:0005575;GO:0005622;GO:0005623;GO:0005737;GO:0005829;GO:0005840;GO:0015934;GO:0022625;GO:0022626;GO:0032991;GO:0043226;GO:0043228;GO:0043229;GO:0043232;GO:0044391;GO:0044422;GO:0044424;GO:0044444;GO:0044445;GO:0044446;GO:0044464;GO:1990904	http://amigo.geneontology.org/visualize?term_data_type=json&mode=amigo&term_data={%22GO%3A0005840%22%3A%7B%22fill%22%3A%22%23ffff66%22%2C%22font%22%3A%22black%22%7D,%22GO%3A0005622%22%3A%7B%22fill%22%3A%22%23ffff66%22%2C%22font%22%3A%22black%22%7D,%22GO%3A0022625%22%3A%7B%22fill%22%3A%22%23ffff66%22%2C%22font%22%3A%22black%22%7D}&format=png&mode=basic&term_data_type=json	GO:0003674: molecular_function GO:0003723: RNA binding GO:0003735: structural constituent of ribosome	GO:0003674;GO:0003676;GO:0003723;GO:0003735;GO:0005198;GO:0005488;GO:0097159;GO:1901363	http://amigo.geneontology.org/visualize?term_data_type=json&mode=amigo&term_data={%22GO%3A0003723%22%3A%7B%22fill%22%3A%22%23ffff66%22%2C%22font%22%3A%22black%22%7D,%22GO%3A0003674%22%3A%7B%22fill%22%3A%22%23ffff66%22%2C%22font%22%3A%22black%22%7D,%22GO%3A0003735%22%3A%7B%22fill%22%3A%22%23ffff66%22%2C%22font%22%3A%22black%22%7D}&format=png&mode=basic&term_data_type=json	GO:0006412: translation GO:0008150: biological_process GO:0042273: ribosomal large subunit biogenesis	GO:0006412;GO:0006518;GO:0006807;GO:0008150;GO:0008152;GO:0009058;GO:0009059;GO:0009987;GO:0010467;GO:0019538;GO:0022613;GO:0034641;GO:0034645;GO:0042254;GO:0042273;GO:0043043;GO:0043170;GO:0043603;GO:0043604;GO:0044085;GO:0044237;GO:0044238;GO:0044249;GO:0044260;GO:0044267;GO:0044271;GO:0071704;GO:0071840;GO:1901564;GO:1901566;GO:1901576	http://amigo.geneontology.org/visualize?term_data_type=json&mode=amigo&term_data={%22GO%3A0006412%22%3A%7B%22fill%22%3A%22%23ffff66%22%2C%22font%22%3A%22black%22%7D,%22GO%3A0008150%22%3A%7B%22fill%22%3A%22%23ffff66%22%2C%22font%22%3A%22black%22%7D,%22GO%3A0042273%22%3A%7B%22fill%22%3A%22%23ffff66%22%2C%22font%22%3A%22black%22%7D}&format=png&mode=basic&term_data_type=json
60S ribosomal protein L15 OS=Rattus norvegicus (Rat) GN=Rpl15 PE=1 SV=2	sp|P61314|RL15_RAT	24146.5	1			0.0588			FFEVILIDPFHK			1				P61314	P61314	RL15_RAT	Rpl15	60S ribosomal protein L15	10116	sp	GO:0005622: intracellular GO:0005634: nucleus GO:0005840: ribosome GO:0016020: membrane GO:0022625: cytosolic large ribosomal subunit GO:0031672: A band	GO:0005575;GO:0005622;GO:0005623;GO:0005634;GO:0005737;GO:0005829;GO:0005840;GO:0015934;GO:0016020;GO:0022625;GO:0022626;GO:0030016;GO:0030017;GO:0031672;GO:0032991;GO:0043226;GO:0043227;GO:0043228;GO:0043229;GO:0043231;GO:0043232;GO:0043292;GO:0044391;GO:0044422;GO:0044424;GO:0044444;GO:0044445;GO:0044446;GO:0044449;GO:0044464;GO:0099080;GO:0099081;GO:0099512;GO:1990904	http://amigo.geneontology.org/visualize?term_data_type=json&mode=amigo&term_data={%22GO%3A0016020%22%3A%7B%22fill%22%3A%22%23ffff66%22%2C%22font%22%3A%22black%22%7D,%22GO%3A0005622%22%3A%7B%22fill%22%3A%22%23ffff66%22%2C%22font%22%3A%22black%22%7D,%22GO%3A0005840%22%3A%7B%22fill%22%3A%22%23ffff66%22%2C%22font%22%3A%22black%22%7D,%22GO%3A0022625%22%3A%7B%22fill%22%3A%22%23ffff66%22%2C%22font%22%3A…	GO:0003674: molecular_function GO:0003723: RNA binding GO:0003735: structural constituent of ribosome	GO:0003674;GO:0003676;GO:0003723;GO:0003735;GO:0005198;GO:0005488;GO:0097159;GO:1901363	http://amigo.geneontology.org/visualize?term_data_type=json&mode=amigo&term_data={%22GO%3A0003735%22%3A%7B%22fill%22%3A%22%23ffff66%22%2C%22font%22%3A%22black%22%7D,%22GO%3A0003723%22%3A%7B%22fill%22%3A%22%23ffff66%22%2C%22font%22%3A%22black%22%7D,%22GO%3A0003674%22%3A%7B%22fill%22%3A%22%23ffff66%22%2C%22font%22%3A%22black%22%7D}&format=png&mode=basic&term_data_type=json	GO:0002181: cytoplasmic translation GO:0006412: translation GO:0045471: response to ethanol	GO:0002181;GO:0006412;GO:0006518;GO:0006807;GO:0008150;GO:0008152;GO:0009058;GO:0009059;GO:0009636;GO:0009987;GO:0010033;GO:0010467;GO:0019538;GO:0034641;GO:0034645;GO:0042221;GO:0042493;GO:0043043;GO:0043170;GO:0043603;GO:0043604;GO:0044237;GO:0044238;GO:0044249;GO:0044260;GO:0044267;GO:0044271;GO:0045471;GO:0046677;GO:0050896;GO:0071704;GO:0097305;GO:1901564;GO:1901566;GO:1901576;GO:1901700	http://amigo.geneontology.org/visualize?term_data_type=json&mode=amigo&term_data={%22GO%3A0045471%22%3A%7B%22fill%22%3A%22%23ffff66%22%2C%22font%22%3A%22black%22%7D,%22GO%3A0002181%22%3A%7B%22fill%22%3A%22%23ffff66%22%2C%22font%22%3A%22black%22%7D,%22GO%3A0006412%22%3A%7B%22fill%22%3A%22%23ffff66%22%2C%22font%22%3A%22black%22%7D}&format=png&mode=basic&term_data_type=json
60S ribosomal protein L18 OS=Rattus norvegicus (Rat) GN=Rpl18 PE=1 SV=2	sp|P12001|RL18_RAT	21659.5	2			0.138			ILTFDQLALESPK-TAVVVGTITDDVR			2				P12001	P12001	RL18_RAT	Rpl18	60S ribosomal protein L18	10116	sp	GO:0005622: intracellular GO:0005737: cytoplasm GO:0005783: endoplasmic reticulum GO:0005791: rough endoplasmic reticulum GO:0005829: cytosol GO:0005840: ribosome GO:0022625: cytosolic large ribosomal subunit GO:0042788: polysomal ribosome	GO:0005575;GO:0005622;GO:0005623;GO:0005737;GO:0005783;GO:0005791;GO:0005829;GO:0005840;GO:0005844;GO:0012505;GO:0015934;GO:0022625;GO:0022626;GO:0032991;GO:0042788;GO:0043226;GO:0043227;GO:0043228;GO:0043229;GO:0043231;GO:0043232;GO:0044391;GO:0044422;GO:0044424;GO:0044444;GO:0044445;GO:0044446;GO:0044464;GO:1990904	http://amigo.geneontology.org/visualize?term_data_type=json&mode=amigo&term_data={%22GO%3A0005783%22%3A%7B%22fill%22%3A%22%23ffff66%22%2C%22font%22%3A%22black%22%7D,%22GO%3A0005737%22%3A%7B%22fill%22%3A%22%23ffff66%22%2C%22font%22%3A%22black%22%7D,%22GO%3A0005622%22%3A%7B%22fill%22%3A%22%23ffff66%22%2C%22font%22%3A%22black%22%7D,%22GO%3A0005840%22%3A%7B%22fill%22%3A%22%23ffff66%22%2C%22font%22%3A…	GO:0003674: molecular_function GO:0003723: RNA binding GO:0003735: structural constituent of ribosome	GO:0003674;GO:0003676;GO:0003723;GO:0003735;GO:0005198;GO:0005488;GO:0097159;GO:1901363	http://amigo.geneontology.org/visualize?term_data_type=json&mode=amigo&term_data={%22GO%3A0003735%22%3A%7B%22fill%22%3A%22%23ffff66%22%2C%22font%22%3A%22black%22%7D,%22GO%3A0003723%22%3A%7B%22fill%22%3A%22%23ffff66%22%2C%22font%22%3A%22black%22%7D,%22GO%3A0003674%22%3A%7B%22fill%22%3A%22%23ffff66%22%2C%22font%22%3A%22black%22%7D}&format=png&mode=basic&term_data_type=json	GO:0002181: cytoplasmic translation GO:0006412: translation GO:0097421: liver regeneration	GO:0001889;GO:0002181;GO:0006412;GO:0006518;GO:0006807;GO:0007275;GO:0008150;GO:0008152;GO:0009058;GO:0009059;GO:0009987;GO:0010467;GO:0019538;GO:0031099;GO:0031100;GO:0032501;GO:0032502;GO:0034641;GO:0034645;GO:0043043;GO:0043170;GO:0043603;GO:0043604;GO:0044237;GO:0044238;GO:0044249;GO:0044260;GO:0044267;GO:0044271;GO:0048513;GO:0048731;GO:0048732;GO:0048856;GO:0061008;GO:0071704;GO:0097421;GO:…	http://amigo.geneontology.org/visualize?term_data_type=json&mode=amigo&term_data={%22GO%3A0097421%22%3A%7B%22fill%22%3A%22%23ffff66%22%2C%22font%22%3A%22black%22%7D,%22GO%3A0002181%22%3A%7B%22fill%22%3A%22%23ffff66%22%2C%22font%22%3A%22black%22%7D,%22GO%3A0006412%22%3A%7B%22fill%22%3A%22%23ffff66%22%2C%22font%22%3A%22black%22%7D}&format=png&mode=basic&term_data_type=json
60S ribosomal protein L4 OS=Rattus norvegicus (Rat) GN=Rpl4 PE=1 SV=3	sp|P50878|RL4_RAT	47258.5	1			0.0285			NIPGITLLNVSK			1				P50878	P50878	RL4_RAT	Rpl4	60S ribosomal protein L4	10116	sp	GO:0005840: ribosome GO:0015934: large ribosomal subunit GO:0022625: cytosolic large ribosomal subunit GO:0031672: A band	GO:0005575;GO:0005622;GO:0005623;GO:0005737;GO:0005829;GO:0005840;GO:0015934;GO:0022625;GO:0022626;GO:0030016;GO:0030017;GO:0031672;GO:0032991;GO:0043226;GO:0043228;GO:0043229;GO:0043232;GO:0043292;GO:0044391;GO:0044422;GO:0044424;GO:0044444;GO:0044445;GO:0044446;GO:0044449;GO:0044464;GO:0099080;GO:0099081;GO:0099512;GO:1990904	http://amigo.geneontology.org/visualize?term_data_type=json&mode=amigo&term_data={%22GO%3A0005840%22%3A%7B%22fill%22%3A%22%23ffff66%22%2C%22font%22%3A%22black%22%7D,%22GO%3A0022625%22%3A%7B%22fill%22%3A%22%23ffff66%22%2C%22font%22%3A%22black%22%7D,%22GO%3A0015934%22%3A%7B%22fill%22%3A%22%23ffff66%22%2C%22font%22%3A%22black%22%7D,%22GO%3A0031672%22%3A%7B%22fill%22%3A%22%23ffff66%22%2C%22font%22%3A…	GO:0003735: structural constituent of ribosome GO:0005515: protein binding GO:0008097: 5S rRNA binding	GO:0003674;GO:0003676;GO:0003723;GO:0003735;GO:0005198;GO:0005488;GO:0005515;GO:0008097;GO:0019843;GO:0097159;GO:1901363	http://amigo.geneontology.org/visualize?term_data_type=json&mode=amigo&term_data={%22GO%3A0005515%22%3A%7B%22fill%22%3A%22%23ffff66%22%2C%22font%22%3A%22black%22%7D,%22GO%3A0003735%22%3A%7B%22fill%22%3A%22%23ffff66%22%2C%22font%22%3A%22black%22%7D,%22GO%3A0008097%22%3A%7B%22fill%22%3A%22%23ffff66%22%2C%22font%22%3A%22black%22%7D}&format=png&mode=basic&term_data_type=json	GO:0002181: cytoplasmic translation GO:0003360: brainstem development GO:0006412: translation GO:0007420: brain development GO:0030154: cell differentiation GO:0045773: positive regulation of axon extension GO:0050772: positive regulation of axonogenesis GO:0071417: cellular response to organonitrogen compound	GO:0000902;GO:0000904;GO:0001558;GO:0002181;GO:0003360;GO:0006412;GO:0006518;GO:0006807;GO:0007275;GO:0007399;GO:0007409;GO:0007417;GO:0007420;GO:0008150;GO:0008152;GO:0008361;GO:0009058;GO:0009059;GO:0009653;GO:0009719;GO:0009987;GO:0010033;GO:0010243;GO:0010467;GO:0010720;GO:0010769;GO:0010770;GO:0010975;GO:0010976;GO:0016043;GO:0016049;GO:0019538;GO:0022008;GO:0022603;GO:0022604;GO:0030030;GO:…	http://amigo.geneontology.org/visualize?term_data_type=json&mode=amigo&term_data={%22GO%3A0007420%22%3A%7B%22fill%22%3A%22%23ffff66%22%2C%22font%22%3A%22black%22%7D,%22GO%3A0030154%22%3A%7B%22fill%22%3A%22%23ffff66%22%2C%22font%22%3A%22black%22%7D,%22GO%3A0002181%22%3A%7B%22fill%22%3A%22%23ffff66%22%2C%22font%22%3A%22black%22%7D,%22GO%3A0050772%22%3A%7B%22fill%22%3A%22%23ffff66%22%2C%22font%22%3A…
6-phosphogluconate dehydrogenase, decarboxylating OS=Rattus norvegicus (Rat) GN=Pgd PE=1 SV=1	sp|P85968|6PGD_RAT	53238	6	2	1	0.176	0.058	0.0228	AGQAVDDFIEK-GILFVGSGVSGGEEGAR-IISYAQGFmLLR-LVPLLDTGDIIIDGGNSEYR-NPELQNLLLDDFFK-YGPSLmPGGNK	AGQAVDDFIEK-GILFVGSGVSGGEEGAR	AGQAVDDFIEK	6	3	1		P85968	P85968	6PGD_RAT	Pgd	6-phosphogluconate dehydrogenase, decarboxylating	10116	sp	GO:0005737: cytoplasm GO:0043231: intracellular membrane-bounded organelle	GO:0005575;GO:0005622;GO:0005623;GO:0005737;GO:0043226;GO:0043227;GO:0043229;GO:0043231;GO:0044424;GO:0044464	http://amigo.geneontology.org/visualize?term_data_type=json&mode=amigo&term_data={%22GO%3A0005737%22%3A%7B%22fill%22%3A%22%23ffff66%22%2C%22font%22%3A%22black%22%7D,%22GO%3A0043231%22%3A%7B%22fill%22%3A%22%23ffff66%22%2C%22font%22%3A%22black%22%7D}&format=png&mode=basic&term_data_type=json	GO:0004616: phosphogluconate dehydrogenase (decarboxylating) activity GO:0016491: oxidoreductase activity GO:0030246: carbohydrate binding GO:0031406: carboxylic acid binding GO:0050661: NADP binding	GO:0000166;GO:0003674;GO:0003824;GO:0004616;GO:0005488;GO:0016491;GO:0016614;GO:0016616;GO:0030246;GO:0031406;GO:0036094;GO:0043167;GO:0043168;GO:0043177;GO:0048037;GO:0050661;GO:0050662;GO:0097159;GO:1901265;GO:1901363	http://amigo.geneontology.org/visualize?term_data_type=json&mode=amigo&term_data={%22GO%3A0031406%22%3A%7B%22fill%22%3A%22%23ffff66%22%2C%22font%22%3A%22black%22%7D,%22GO%3A0016491%22%3A%7B%22fill%22%3A%22%23ffff66%22%2C%22font%22%3A%22black%22%7D,%22GO%3A0004616%22%3A%7B%22fill%22%3A%22%23ffff66%22%2C%22font%22%3A%22black%22%7D,%22GO%3A0050661%22%3A%7B%22fill%22%3A%22%23ffff66%22%2C%22font%22%3A…	GO:0005975: carbohydrate metabolic process GO:0006098: pentose-phosphate shunt GO:0006739: NADP metabolic process GO:0009051: pentose-phosphate shunt, oxidative branch GO:0019521: D-gluconate metabolic process GO:0055114: oxidation-reduction process	GO:0005975;GO:0006081;GO:0006082;GO:0006098;GO:0006139;GO:0006725;GO:0006732;GO:0006733;GO:0006739;GO:0006753;GO:0006793;GO:0006796;GO:0006807;GO:0008150;GO:0008152;GO:0009051;GO:0009117;GO:0009987;GO:0019362;GO:0019520;GO:0019521;GO:0019637;GO:0019682;GO:0019693;GO:0019752;GO:0032787;GO:0034641;GO:0043436;GO:0044237;GO:0044238;GO:0044262;GO:0044281;GO:0046483;GO:0046496;GO:0051156;GO:0051186;GO:…	http://amigo.geneontology.org/visualize?term_data_type=json&mode=amigo&term_data={%22GO%3A0006739%22%3A%7B%22fill%22%3A%22%23ffff66%22%2C%22font%22%3A%22black%22%7D,%22GO%3A0009051%22%3A%7B%22fill%22%3A%22%23ffff66%22%2C%22font%22%3A%22black%22%7D,%22GO%3A0006098%22%3A%7B%22fill%22%3A%22%23ffff66%22%2C%22font%22%3A%22black%22%7D,%22GO%3A0055114%22%3A%7B%22fill%22%3A%22%23ffff66%22%2C%22font%22%3A…
78 kDa glucose-regulated protein OS=Rattus norvegicus (Rat) GN=Hspa5 PE=1 SV=1	sp|P06761|GRP78_RAT	72348.5	10	3	5	0.2	0.0596	0.0979	AKFEELNmDLFR-IINEPTAAAIAYGLDKR-ITITNDQNR-ITPSYVAFTPEGER-NELESYAYSLK-NQLTSNPENTVFDAK-SDIDEIVLVGGSTR-SQIFSTASDNQPTVTIK-TWNDPSVQQDIK-VYEGERPLTK	ELEEIVQPIISK-IINEPTAAAIAYGLDK-VEIIANDQGNR	ELEEIVQPIISK-ITPSYVAFTPEGER-NQLTSNPENTVFDAK-TWNDPSVQQDIK-VEIIANDQGNR	13	4	6		P06761	P06761	BIP_RAT	Hspa5	Endoplasmic reticulum chaperone BiP	10116	sp	GO:0005634: nucleus GO:0005737: cytoplasm GO:0005739: mitochondrion GO:0005783: endoplasmic reticulum GO:0005788: endoplasmic reticulum lumen GO:0005789: endoplasmic reticulum membrane GO:0005790: smooth endoplasmic reticulum GO:0005793: endoplasmic reticulum-Golgi intermediate compartment GO:0005886: plasma membrane GO:0008180: COP9 signalosome GO:0009986: cell surface GO:0016020: membrane GO:00…	GO:0005575;GO:0005622;GO:0005623;GO:0005634;GO:0005737;GO:0005739;GO:0005783;GO:0005788;GO:0005789;GO:0005790;GO:0005793;GO:0005886;GO:0008180;GO:0009986;GO:0012505;GO:0016020;GO:0016021;GO:0030176;GO:0030496;GO:0031224;GO:0031227;GO:0031974;GO:0031984;GO:0032991;GO:0034663;GO:0042175;GO:0043209;GO:0043226;GO:0043227;GO:0043229;GO:0043231;GO:0043233;GO:0044422;GO:0044424;GO:0044425;GO:0044428;GO:…	http://amigo.geneontology.org/visualize?term_data_type=json&mode=amigo&term_data={%22GO%3A0005790%22%3A%7B%22fill%22%3A%22%23ffff66%22%2C%22font%22%3A%22black%22%7D,%22GO%3A0016020%22%3A%7B%22fill%22%3A%22%23ffff66%22%2C%22font%22%3A%22black%22%7D,%22GO%3A0005783%22%3A%7B%22fill%22%3A%22%23ffff66%22%2C%22font%22%3A%22black%22%7D,%22GO%3A0005737%22%3A%7B%22fill%22%3A%22%23ffff66%22%2C%22font%22%3A…	GO:0000166: nucleotide binding GO:0005515: protein binding GO:0005524: ATP binding GO:0016787: hydrolase activity GO:0016887: ATPase activity GO:0019899: enzyme binding GO:0019904: protein domain specific binding GO:0031625: ubiquitin protein ligase binding GO:0043022: ribosome binding GO:0051082: unfolded protein binding GO:0051787: misfolded protein binding	GO:0000166;GO:0003674;GO:0003824;GO:0005488;GO:0005515;GO:0005524;GO:0008144;GO:0016462;GO:0016787;GO:0016817;GO:0016818;GO:0016887;GO:0017076;GO:0017111;GO:0019899;GO:0019904;GO:0030554;GO:0031625;GO:0032553;GO:0032555;GO:0032559;GO:0035639;GO:0036094;GO:0043021;GO:0043022;GO:0043167;GO:0043168;GO:0044389;GO:0044877;GO:0051082;GO:0051787;GO:0097159;GO:0097367;GO:1901265;GO:1901363	http://amigo.geneontology.org/visualize?term_data_type=json&mode=amigo&term_data={%22GO%3A0031625%22%3A%7B%22fill%22%3A%22%23ffff66%22%2C%22font%22%3A%22black%22%7D,%22GO%3A0016787%22%3A%7B%22fill%22%3A%22%23ffff66%22%2C%22font%22%3A%22black%22%7D,%22GO%3A0005515%22%3A%7B%22fill%22%3A%22%23ffff66%22%2C%22font%22%3A%22black%22%7D,%22GO%3A0016887%22%3A%7B%22fill%22%3A%22%23ffff66%22%2C%22font%22%3A…	GO:0006983: ER overload response GO:0009314: response to radiation GO:0010976: positive regulation of neuron projection development GO:0021589: cerebellum structural organization GO:0021680: cerebellar Purkinje cell layer development GO:0030182: neuron differentiation GO:0030335: positive regulation of cell migration GO:0030512: negative regulation of transforming growth factor beta receptor sign…	GO:0006464;GO:0006508;GO:0006807;GO:0006810;GO:0006915;GO:0006928;GO:0006950;GO:0006983;GO:0006984;GO:0006986;GO:0007154;GO:0007165;GO:0007166;GO:0007167;GO:0007178;GO:0007179;GO:0007275;GO:0007399;GO:0007417;GO:0007420;GO:0008104;GO:0008150;GO:0008152;GO:0008219;GO:0009056;GO:0009057;GO:0009267;GO:0009314;GO:0009410;GO:0009605;GO:0009607;GO:0009628;GO:0009653;GO:0009719;GO:0009893;GO:0009966;GO:…	http://amigo.geneontology.org/visualize?term_data_type=json&mode=amigo&term_data={%22GO%3A0030335%22%3A%7B%22fill%22%3A%22%23ffff66%22%2C%22font%22%3A%22black%22%7D,%22GO%3A0035690%22%3A%7B%22fill%22%3A%22%23ffff66%22%2C%22font%22%3A%22black%22%7D,%22GO%3A0051603%22%3A%7B%22fill%22%3A%22%23ffff66%22%2C%22font%22%3A%22black%22%7D,%22GO%3A0034976%22%3A%7B%22fill%22%3A%22%23ffff66%22%2C%22font%22%3A…
Acidic mammalian chitinase OS=Rattus norvegicus (Rat) GN=Chia PE=2 SV=1	sp|Q6RY07|CHIA_RAT	51952.6	3	1		0.0782	0.0233		ADGLYPVADDR-QTFITSVIK-QYGFDGLDLDWEYPGSR	ADGLYPVADDR		3	1			Q6RY07	Q6RY07	CHIA_RAT	Chia	Acidic mammalian chitinase	10116	sp	GO:0005576: extracellular region GO:0005615: extracellular space GO:0005737: cytoplasm	GO:0005575;GO:0005576;GO:0005615;GO:0005622;GO:0005623;GO:0005737;GO:0044421;GO:0044424;GO:0044464	http://amigo.geneontology.org/visualize?term_data_type=json&mode=amigo&term_data={%22GO%3A0005615%22%3A%7B%22fill%22%3A%22%23ffff66%22%2C%22font%22%3A%22black%22%7D,%22GO%3A0005737%22%3A%7B%22fill%22%3A%22%23ffff66%22%2C%22font%22%3A%22black%22%7D,%22GO%3A0005576%22%3A%7B%22fill%22%3A%22%23ffff66%22%2C%22font%22%3A%22black%22%7D}&format=png&mode=basic&term_data_type=json	GO:0004553: hydrolase activity, hydrolyzing O-glycosyl compounds GO:0004568: chitinase activity GO:0008061: chitin binding GO:0016787: hydrolase activity GO:0016798: hydrolase activity, acting on glycosyl bonds	GO:0003674;GO:0003824;GO:0004553;GO:0004568;GO:0005488;GO:0008061;GO:0008144;GO:0016787;GO:0016798;GO:0097367	http://amigo.geneontology.org/visualize?term_data_type=json&mode=amigo&term_data={%22GO%3A0016787%22%3A%7B%22fill%22%3A%22%23ffff66%22%2C%22font%22%3A%22black%22%7D,%22GO%3A0004568%22%3A%7B%22fill%22%3A%22%23ffff66%22%2C%22font%22%3A%22black%22%7D,%22GO%3A0004553%22%3A%7B%22fill%22%3A%22%23ffff66%22%2C%22font%22%3A%22black%22%7D,%22GO%3A0008061%22%3A%7B%22fill%22%3A%22%23ffff66%22%2C%22font%22%3A…	GO:0000272: polysaccharide catabolic process GO:0002376: immune system process GO:0002532: production of molecular mediator involved in inflammatory response GO:0005975: carbohydrate metabolic process GO:0006030: chitin metabolic process GO:0006032: chitin catabolic process GO:0006915: apoptotic process GO:0006954: inflammatory response GO:0008152: metabolic process GO:0090197: positive regulatio…	GO:0000272;GO:0001816;GO:0001817;GO:0001819;GO:0002376;GO:0002532;GO:0002790;GO:0002791;GO:0002793;GO:0005975;GO:0005976;GO:0006022;GO:0006026;GO:0006030;GO:0006032;GO:0006040;GO:0006807;GO:0006810;GO:0006915;GO:0006950;GO:0006952;GO:0006954;GO:0008104;GO:0008150;GO:0008152;GO:0008219;GO:0009056;GO:0009057;GO:0009306;GO:0009987;GO:0012501;GO:0015031;GO:0015833;GO:0016052;GO:0017144;GO:0032501;GO:…	http://amigo.geneontology.org/visualize?term_data_type=json&mode=amigo&term_data={%22GO%3A0006032%22%3A%7B%22fill%22%3A%22%23ffff66%22%2C%22font%22%3A%22black%22%7D,%22GO%3A0008152%22%3A%7B%22fill%22%3A%22%23ffff66%22%2C%22font%22%3A%22black%22%7D,%22GO%3A0002532%22%3A%7B%22fill%22%3A%22%23ffff66%22%2C%22font%22%3A%22black%22%7D,%22GO%3A0006915%22%3A%7B%22fill%22%3A%22%23ffff66%22%2C%22font%22%3A…
Actin, alpha cardiac muscle 1 OS=Rattus norvegicus (Rat) GN=Actc1 PE=2 SV=1	sp|P68035|ACTC_RAT	42020.1	5	4	4	0.13	0.13	0.127	AGFAGDDAPR-DSYVGDEAQSK-DSYVGDEAQSKR-EITALAPSTmK-SYELPDGQVITIGNER	AGFAGDDAPR-DSYVGDEAQSKR-EITALAPSTMK-SYELPDGQVITIGNER	AGFAGDDAPR-DSYVGDEAQSK-EITALAPSTMK-SYELPDGQVITIGNER	16	6	7		P68035	P68035	ACTC_RAT	Actc1	Actin, alpha cardiac muscle 1	10116	sp	GO:0005737: cytoplasm GO:0005856: cytoskeleton GO:0005884: actin filament GO:0030017: sarcomere GO:0030027: lamellipodium GO:0030175: filopodium GO:0031674: I band GO:0042643: actomyosin, actin portion GO:0044297: cell body	GO:0005575;GO:0005622;GO:0005623;GO:0005737;GO:0005856;GO:0005884;GO:0015629;GO:0030016;GO:0030017;GO:0030027;GO:0030175;GO:0031252;GO:0031674;GO:0042641;GO:0042643;GO:0042995;GO:0043226;GO:0043228;GO:0043229;GO:0043232;GO:0043292;GO:0044297;GO:0044422;GO:0044424;GO:0044430;GO:0044444;GO:0044446;GO:0044449;GO:0044464;GO:0098858;GO:0099080;GO:0099081;GO:0099512;GO:0099513;GO:0120025	http://amigo.geneontology.org/visualize?term_data_type=json&mode=amigo&term_data={%22GO%3A0005737%22%3A%7B%22fill%22%3A%22%23ffff66%22%2C%22font%22%3A%22black%22%7D,%22GO%3A0031674%22%3A%7B%22fill%22%3A%22%23ffff66%22%2C%22font%22%3A%22black%22%7D,%22GO%3A0005856%22%3A%7B%22fill%22%3A%22%23ffff66%22%2C%22font%22%3A%22black%22%7D,%22GO%3A0030027%22%3A%7B%22fill%22%3A%22%23ffff66%22%2C%22font%22%3A…	GO:0000166: nucleotide binding GO:0005515: protein binding GO:0005524: ATP binding GO:0016887: ATPase activity GO:0017022: myosin binding	GO:0000166;GO:0003674;GO:0003824;GO:0005488;GO:0005515;GO:0005524;GO:0008092;GO:0008144;GO:0016462;GO:0016787;GO:0016817;GO:0016818;GO:0016887;GO:0017022;GO:0017076;GO:0017111;GO:0030554;GO:0032553;GO:0032555;GO:0032559;GO:0035639;GO:0036094;GO:0043167;GO:0043168;GO:0097159;GO:0097367;GO:1901265;GO:1901363	http://amigo.geneontology.org/visualize?term_data_type=json&mode=amigo&term_data={%22GO%3A0005515%22%3A%7B%22fill%22%3A%22%23ffff66%22%2C%22font%22%3A%22black%22%7D,%22GO%3A0016887%22%3A%7B%22fill%22%3A%22%23ffff66%22%2C%22font%22%3A%22black%22%7D,%22GO%3A0005524%22%3A%7B%22fill%22%3A%22%23ffff66%22%2C%22font%22%3A%22black%22%7D,%22GO%3A0000166%22%3A%7B%22fill%22%3A%22%23ffff66%22%2C%22font%22%3A…	GO:0010628: positive regulation of gene expression GO:0030048: actin filament-based movement GO:0030240: skeletal muscle thin filament assembly GO:0031032: actomyosin structure organization GO:0033275: actin-myosin filament sliding GO:0042493: response to drug GO:0043066: negative regulation of apoptotic process GO:0045471: response to ethanol GO:0055003: cardiac myofibril assembly GO:0055008: ca…	GO:0003007;GO:0003008;GO:0003012;GO:0003013;GO:0003015;GO:0006915;GO:0006928;GO:0006936;GO:0006941;GO:0006996;GO:0007010;GO:0007015;GO:0007275;GO:0007507;GO:0007517;GO:0008015;GO:0008150;GO:0008152;GO:0008219;GO:0009636;GO:0009653;GO:0009887;GO:0009888;GO:0009893;GO:0009987;GO:0010033;GO:0010467;GO:0010468;GO:0010604;GO:0010628;GO:0010927;GO:0010941;GO:0012501;GO:0014706;GO:0014866;GO:0016043;GO:…	http://amigo.geneontology.org/visualize?term_data_type=json&mode=amigo&term_data={%22GO%3A0030048%22%3A%7B%22fill%22%3A%22%23ffff66%22%2C%22font%22%3A%22black%22%7D,%22GO%3A0070252%22%3A%7B%22fill%22%3A%22%23ffff66%22%2C%22font%22%3A%22black%22%7D,%22GO%3A0045471%22%3A%7B%22fill%22%3A%22%23ffff66%22%2C%22font%22%3A%22black%22%7D,%22GO%3A0060048%22%3A%7B%22fill%22%3A%22%23ffff66%22%2C%22font%22%3A…
Actin, alpha skeletal muscle OS=Rattus norvegicus (Rat) GN=Acta1 PE=1 SV=1	sp|P68136|ACTS_RAT	42052.2	5	4	4	0.13	0.13	0.127	AGFAGDDAPR-DSYVGDEAQSK-DSYVGDEAQSKR-EITALAPSTmK-SYELPDGQVITIGNER	AGFAGDDAPR-DSYVGDEAQSKR-EITALAPSTMK-SYELPDGQVITIGNER	AGFAGDDAPR-DSYVGDEAQSK-EITALAPSTMK-SYELPDGQVITIGNER	16	6	7		P68136	P68136	ACTS_RAT	Acta1	Actin, alpha skeletal muscle	10116	sp	GO:0001725: stress fiber GO:0005575: cellular_component GO:0005737: cytoplasm GO:0005856: cytoskeleton GO:0005865: striated muscle thin filament GO:0005884: actin filament GO:0015629: actin cytoskeleton GO:0030017: sarcomere GO:0030027: lamellipodium GO:0030175: filopodium GO:0044297: cell body	GO:0001725;GO:0005575;GO:0005622;GO:0005623;GO:0005737;GO:0005856;GO:0005865;GO:0005884;GO:0015629;GO:0030016;GO:0030017;GO:0030027;GO:0030175;GO:0031252;GO:0032432;GO:0036379;GO:0042641;GO:0042995;GO:0043226;GO:0043228;GO:0043229;GO:0043232;GO:0043292;GO:0044297;GO:0044422;GO:0044424;GO:0044430;GO:0044444;GO:0044446;GO:0044449;GO:0044464;GO:0097517;GO:0098858;GO:0099080;GO:0099081;GO:0099512;GO:…	http://amigo.geneontology.org/visualize?term_data_type=json&mode=amigo&term_data={%22GO%3A0005575%22%3A%7B%22fill%22%3A%22%23ffff66%22%2C%22font%22%3A%22black%22%7D,%22GO%3A0005856%22%3A%7B%22fill%22%3A%22%23ffff66%22%2C%22font%22%3A%22black%22%7D,%22GO%3A0005737%22%3A%7B%22fill%22%3A%22%23ffff66%22%2C%22font%22%3A%22black%22%7D,%22GO%3A0030017%22%3A%7B%22fill%22%3A%22%23ffff66%22%2C%22font%22%3A…	GO:0000166: nucleotide binding GO:0005524: ATP binding	GO:0000166;GO:0003674;GO:0005488;GO:0005524;GO:0008144;GO:0017076;GO:0030554;GO:0032553;GO:0032555;GO:0032559;GO:0035639;GO:0036094;GO:0043167;GO:0043168;GO:0097159;GO:0097367;GO:1901265;GO:1901363	http://amigo.geneontology.org/visualize?term_data_type=json&mode=amigo&term_data={%22GO%3A0005524%22%3A%7B%22fill%22%3A%22%23ffff66%22%2C%22font%22%3A%22black%22%7D,%22GO%3A0000166%22%3A%7B%22fill%22%3A%22%23ffff66%22%2C%22font%22%3A%22black%22%7D}&format=png&mode=basic&term_data_type=json	GO:0009612: response to mechanical stimulus GO:0009991: response to extracellular stimulus GO:0010226: response to lithium ion GO:0010628: positive regulation of gene expression GO:0030240: skeletal muscle thin filament assembly GO:0043503: skeletal muscle fiber adaptation GO:0048545: response to steroid hormone GO:0048741: skeletal muscle fiber development GO:0071417: cellular response to organo…	GO:0003008;GO:0003012;GO:0006996;GO:0007010;GO:0007015;GO:0007275;GO:0007517;GO:0007519;GO:0008150;GO:0008152;GO:0009605;GO:0009612;GO:0009628;GO:0009653;GO:0009719;GO:0009725;GO:0009887;GO:0009888;GO:0009893;GO:0009987;GO:0009991;GO:0010033;GO:0010035;GO:0010038;GO:0010226;GO:0010243;GO:0010467;GO:0010468;GO:0010604;GO:0010628;GO:0010927;GO:0014070;GO:0014706;GO:0014866;GO:0014888;GO:0014902;GO:…	http://amigo.geneontology.org/visualize?term_data_type=json&mode=amigo&term_data={%22GO%3A0071417%22%3A%7B%22fill%22%3A%22%23ffff66%22%2C%22font%22%3A%22black%22%7D,%22GO%3A0009612%22%3A%7B%22fill%22%3A%22%23ffff66%22%2C%22font%22%3A%22black%22%7D,%22GO%3A0009991%22%3A%7B%22fill%22%3A%22%23ffff66%22%2C%22font%22%3A%22black%22%7D,%22GO%3A0010226%22%3A%7B%22fill%22%3A%22%23ffff66%22%2C%22font%22%3A…
Actin, aortic smooth muscle OS=Rattus norvegicus (Rat) GN=Acta2 PE=2 SV=1	sp|P62738|ACTA_RAT	42010.1	5			0.13			AGFAGDDAPR-DSYVGDEAQSK-DSYVGDEAQSKR-EITALAPSTmK-SYELPDGQVITIGNER			16				P62738	P62738	ACTA_RAT	Acta2	Actin, aortic smooth muscle	10116	sp	GO:0001725: stress fiber GO:0005737: cytoplasm GO:0005856: cytoskeleton GO:0015629: actin cytoskeleton GO:0030027: lamellipodium GO:0030175: filopodium GO:0044297: cell body	GO:0001725;GO:0005575;GO:0005622;GO:0005623;GO:0005737;GO:0005856;GO:0015629;GO:0030027;GO:0030175;GO:0031252;GO:0032432;GO:0042641;GO:0042995;GO:0043226;GO:0043228;GO:0043229;GO:0043232;GO:0044297;GO:0044422;GO:0044424;GO:0044430;GO:0044446;GO:0044464;GO:0097517;GO:0098858;GO:0120025	http://amigo.geneontology.org/visualize?term_data_type=json&mode=amigo&term_data={%22GO%3A0005856%22%3A%7B%22fill%22%3A%22%23ffff66%22%2C%22font%22%3A%22black%22%7D,%22GO%3A0005737%22%3A%7B%22fill%22%3A%22%23ffff66%22%2C%22font%22%3A%22black%22%7D,%22GO%3A0030027%22%3A%7B%22fill%22%3A%22%23ffff66%22%2C%22font%22%3A%22black%22%7D,%22GO%3A0030175%22%3A%7B%22fill%22%3A%22%23ffff66%22%2C%22font%22%3A…	GO:0000166: nucleotide binding GO:0005524: ATP binding	GO:0000166;GO:0003674;GO:0005488;GO:0005524;GO:0008144;GO:0017076;GO:0030554;GO:0032553;GO:0032555;GO:0032559;GO:0035639;GO:0036094;GO:0043167;GO:0043168;GO:0097159;GO:0097367;GO:1901265;GO:1901363	http://amigo.geneontology.org/visualize?term_data_type=json&mode=amigo&term_data={%22GO%3A0005524%22%3A%7B%22fill%22%3A%22%23ffff66%22%2C%22font%22%3A%22black%22%7D,%22GO%3A0000166%22%3A%7B%22fill%22%3A%22%23ffff66%22%2C%22font%22%3A%22black%22%7D}&format=png&mode=basic&term_data_type=json	GO:0006936: muscle contraction GO:0010628: positive regulation of gene expression GO:0061041: regulation of wound healing GO:0061870: positive regulation of hepatic stellate cell migration GO:0061874: positive regulation of hepatic stellate cell contraction GO:0070374: positive regulation of ERK1 and ERK2 cascade GO:0090131: mesenchyme migration GO:2000491: positive regulation of hepatic stellate…	GO:0000165;GO:0001667;GO:0001775;GO:0001932;GO:0001934;GO:0003008;GO:0003012;GO:0006464;GO:0006468;GO:0006793;GO:0006796;GO:0006807;GO:0006928;GO:0006936;GO:0006950;GO:0007154;GO:0007165;GO:0007275;GO:0008150;GO:0008152;GO:0009611;GO:0009653;GO:0009887;GO:0009888;GO:0009893;GO:0009966;GO:0009967;GO:0009987;GO:0010467;GO:0010468;GO:0010562;GO:0010604;GO:0010628;GO:0010646;GO:0010647;GO:0010761;GO:…	http://amigo.geneontology.org/visualize?term_data_type=json&mode=amigo&term_data={%22GO%3A0006936%22%3A%7B%22fill%22%3A%22%23ffff66%22%2C%22font%22%3A%22black%22%7D,%22GO%3A0061041%22%3A%7B%22fill%22%3A%22%23ffff66%22%2C%22font%22%3A%22black%22%7D,%22GO%3A0010628%22%3A%7B%22fill%22%3A%22%23ffff66%22%2C%22font%22%3A%22black%22%7D,%22GO%3A0090131%22%3A%7B%22fill%22%3A%22%23ffff66%22%2C%22font%22%3A…
Actin, cytoplasmic 1 OS=Rattus norvegicus (Rat) GN=Actb PE=1 SV=1	sp|P60711|ACTB_RAT	41737.8	12	7	6	0.483	0.24	0.211	AGFAGDDAPR-dDDIAALVVDNGSGmcK-DLYANTVLSGGTTmYPGIADR-DSYVGDEAQSK-DSYVGDEAQSKR-EITALAPSTmK-GYSFTTTAER-LcYVALDFEQEMATAASSSSLEK-QEYDESGPSIVHR-SYELPDGQVITIGNER-TTGIVmDSGDGVTHTVPIYEGYALPHAILR-VAPEEHPVLLTEAPLNPK	AGFAGDDAPR-DSYVGDEAQSKR-EITALAPSTMK-GYSFTTTAER-QEYDESGPSIVHR-SYELPDGQVITIGNER-VAPEEHPVLLTEAPLNPK	AGFAGDDAPR-DSYVGDEAQSK-EITALAPSTMK-QEYDESGPSIVHR-SYELPDGQVITIGNER-VAPEEHPVLLTEAPLNPK	32	10	11		P60711	P60711	ACTB_RAT	Actb	Actin, cytoplasmic 1	10116	sp	GO:0001725: stress fiber GO:0002102: podosome GO:0005634: nucleus GO:0005737: cytoplasm GO:0005829: cytosol GO:0005856: cytoskeleton GO:0005886: plasma membrane GO:0005925: focal adhesion GO:0014069: postsynaptic density GO:0030424: axon GO:0032991: protein-containing complex GO:0045121: membrane raft GO:0097433: dense body	GO:0001725;GO:0002102;GO:0005575;GO:0005622;GO:0005623;GO:0005634;GO:0005737;GO:0005829;GO:0005856;GO:0005886;GO:0005912;GO:0005924;GO:0005925;GO:0014069;GO:0015629;GO:0016020;GO:0030054;GO:0030055;GO:0030424;GO:0032279;GO:0032432;GO:0032991;GO:0042641;GO:0042995;GO:0043005;GO:0043226;GO:0043227;GO:0043228;GO:0043229;GO:0043231;GO:0043232;GO:0044422;GO:0044424;GO:0044425;GO:0044430;GO:0044444;GO:…	http://amigo.geneontology.org/visualize?term_data_type=json&mode=amigo&term_data={%22GO%3A0005737%22%3A%7B%22fill%22%3A%22%23ffff66%22%2C%22font%22%3A%22black%22%7D,%22GO%3A0032991%22%3A%7B%22fill%22%3A%22%23ffff66%22%2C%22font%22%3A%22black%22%7D,%22GO%3A0005856%22%3A%7B%22fill%22%3A%22%23ffff66%22%2C%22font%22%3A%22black%22%7D,%22GO%3A0005925%22%3A%7B%22fill%22%3A%22%23ffff66%22%2C%22font%22%3A…	GO:0000166: nucleotide binding GO:0005515: protein binding GO:0005524: ATP binding GO:0019901: protein kinase binding	GO:0000166;GO:0003674;GO:0005488;GO:0005515;GO:0005524;GO:0008144;GO:0017076;GO:0019899;GO:0019900;GO:0019901;GO:0030554;GO:0032553;GO:0032555;GO:0032559;GO:0035639;GO:0036094;GO:0043167;GO:0043168;GO:0097159;GO:0097367;GO:1901265;GO:1901363	http://amigo.geneontology.org/visualize?term_data_type=json&mode=amigo&term_data={%22GO%3A0019901%22%3A%7B%22fill%22%3A%22%23ffff66%22%2C%22font%22%3A%22black%22%7D,%22GO%3A0005515%22%3A%7B%22fill%22%3A%22%23ffff66%22%2C%22font%22%3A%22black%22%7D,%22GO%3A0005524%22%3A%7B%22fill%22%3A%22%23ffff66%22%2C%22font%22%3A%22black%22%7D,%22GO%3A0000166%22%3A%7B%22fill%22%3A%22%23ffff66%22%2C%22font%22%3A…	GO:0000079: regulation of cyclin-dependent protein serine/threonine kinase activity GO:0007409: axonogenesis GO:0007623: circadian rhythm GO:0009612: response to mechanical stimulus GO:0022898: regulation of transmembrane transporter activity GO:0035902: response to immobilization stress GO:0051621: regulation of norepinephrine uptake GO:0060041: retina development in camera-type eye GO:0071257: …	GO:0000079;GO:0000902;GO:0000904;GO:0001654;GO:0001932;GO:0006464;GO:0006468;GO:0006793;GO:0006796;GO:0006807;GO:0006810;GO:0006950;GO:0007049;GO:0007275;GO:0007399;GO:0007409;GO:0007423;GO:0007623;GO:0008150;GO:0008152;GO:0009605;GO:0009612;GO:0009628;GO:0009653;GO:0009987;GO:0015844;GO:0015850;GO:0015874;GO:0016043;GO:0016310;GO:0019220;GO:0019222;GO:0019538;GO:0022008;GO:0022898;GO:0030030;GO:…	http://amigo.geneontology.org/visualize?term_data_type=json&mode=amigo&term_data={%22GO%3A0009612%22%3A%7B%22fill%22%3A%22%23ffff66%22%2C%22font%22%3A%22black%22%7D,%22GO%3A0071257%22%3A%7B%22fill%22%3A%22%23ffff66%22%2C%22font%22%3A%22black%22%7D,%22GO%3A0007409%22%3A%7B%22fill%22%3A%22%23ffff66%22%2C%22font%22%3A%22black%22%7D,%22GO%3A0035902%22%3A%7B%22fill%22%3A%22%23ffff66%22%2C%22font%22%3A…
Actin, cytoplasmic 2 OS=Rattus norvegicus (Rat) GN=Actg1 PE=1 SV=1	sp|P63259|ACTG_RAT	41793.9	12	7	6	0.483	0.24	0.211	AGFAGDDAPR-DLYANTVLSGGTTmYPGIADR-DSYVGDEAQSK-DSYVGDEAQSKR-eEEIAALVIDNGSGmcK-EITALAPSTmK-GYSFTTTAER-LcYVALDFEQEMATAASSSSLEK-QEYDESGPSIVHR-SYELPDGQVITIGNER-TTGIVmDSGDGVTHTVPIYEGYALPHAILR-VAPEEHPVLLTEAPLNPK	AGFAGDDAPR-DSYVGDEAQSKR-EITALAPSTMK-GYSFTTTAER-QEYDESGPSIVHR-SYELPDGQVITIGNER-VAPEEHPVLLTEAPLNPK	AGFAGDDAPR-DSYVGDEAQSK-EITALAPSTMK-QEYDESGPSIVHR-SYELPDGQVITIGNER-VAPEEHPVLLTEAPLNPK	33	10	11		P63259	P63259	ACTG_RAT	Actg1	Actin, cytoplasmic 2	10116	sp	GO:0005737: cytoplasm GO:0005829: cytosol GO:0005856: cytoskeleton GO:0005884: actin filament GO:0005886: plasma membrane GO:0005925: focal adhesion GO:0015629: actin cytoskeleton GO:0030016: myofibril GO:0031941: filamentous actin GO:0043209: myelin sheath GO:0045335: phagocytic vesicle GO:0070062: extracellular exosome GO:0097433: dense body	GO:0005575;GO:0005576;GO:0005615;GO:0005622;GO:0005623;GO:0005737;GO:0005829;GO:0005856;GO:0005884;GO:0005886;GO:0005912;GO:0005924;GO:0005925;GO:0015629;GO:0016020;GO:0030016;GO:0030054;GO:0030055;GO:0030139;GO:0031410;GO:0031941;GO:0031982;GO:0032991;GO:0043209;GO:0043226;GO:0043227;GO:0043228;GO:0043229;GO:0043230;GO:0043232;GO:0043292;GO:0044421;GO:0044422;GO:0044424;GO:0044430;GO:0044444;GO:…	http://amigo.geneontology.org/visualize?term_data_type=json&mode=amigo&term_data={%22GO%3A0030016%22%3A%7B%22fill%22%3A%22%23ffff66%22%2C%22font%22%3A%22black%22%7D,%22GO%3A0005737%22%3A%7B%22fill%22%3A%22%23ffff66%22%2C%22font%22%3A%22black%22%7D,%22GO%3A0005856%22%3A%7B%22fill%22%3A%22%23ffff66%22%2C%22font%22%3A%22black%22%7D,%22GO%3A0070062%22%3A%7B%22fill%22%3A%22%23ffff66%22%2C%22font%22%3A…	GO:0000166: nucleotide binding GO:0003674: molecular_function GO:0005200: structural constituent of cytoskeleton GO:0005522: profilin binding GO:0005524: ATP binding GO:0031625: ubiquitin protein ligase binding GO:0042802: identical protein binding	GO:0000166;GO:0003674;GO:0005198;GO:0005200;GO:0005488;GO:0005515;GO:0005522;GO:0005524;GO:0008144;GO:0017076;GO:0019899;GO:0030554;GO:0031625;GO:0032553;GO:0032555;GO:0032559;GO:0035639;GO:0036094;GO:0042802;GO:0043167;GO:0043168;GO:0044389;GO:0097159;GO:0097367;GO:1901265;GO:1901363	http://amigo.geneontology.org/visualize?term_data_type=json&mode=amigo&term_data={%22GO%3A0031625%22%3A%7B%22fill%22%3A%22%23ffff66%22%2C%22font%22%3A%22black%22%7D,%22GO%3A0042802%22%3A%7B%22fill%22%3A%22%23ffff66%22%2C%22font%22%3A%22black%22%7D,%22GO%3A0005524%22%3A%7B%22fill%22%3A%22%23ffff66%22%2C%22font%22%3A%22black%22%7D,%22GO%3A0003674%22%3A%7B%22fill%22%3A%22%23ffff66%22%2C%22font%22%3A…	GO:0009612: response to mechanical stimulus GO:0045214: sarcomere organization GO:0051592: response to calcium ion GO:0071346: cellular response to interferon-gamma	GO:0002376;GO:0006950;GO:0006952;GO:0006955;GO:0006996;GO:0007010;GO:0008150;GO:0009605;GO:0009612;GO:0009628;GO:0009653;GO:0009987;GO:0010033;GO:0010035;GO:0010038;GO:0010927;GO:0016043;GO:0022607;GO:0030029;GO:0030036;GO:0030154;GO:0030239;GO:0031032;GO:0032502;GO:0032989;GO:0034097;GO:0034341;GO:0042221;GO:0042692;GO:0044085;GO:0045087;GO:0045214;GO:0048468;GO:0048646;GO:0048856;GO:0048869;GO:…	http://amigo.geneontology.org/visualize?term_data_type=json&mode=amigo&term_data={%22GO%3A0071346%22%3A%7B%22fill%22%3A%22%23ffff66%22%2C%22font%22%3A%22black%22%7D,%22GO%3A0009612%22%3A%7B%22fill%22%3A%22%23ffff66%22%2C%22font%22%3A%22black%22%7D,%22GO%3A0051592%22%3A%7B%22fill%22%3A%22%23ffff66%22%2C%22font%22%3A%22black%22%7D,%22GO%3A0045214%22%3A%7B%22fill%22%3A%22%23ffff66%22%2C%22font%22%3A…
Actin, gamma-enteric smooth muscle OS=Rattus norvegicus (Rat) GN=Actg2 PE=2 SV=1	sp|P63269|ACTH_RAT	41878.1	5	4	4	0.13	0.13	0.128	AGFAGDDAPR-DSYVGDEAQSK-DSYVGDEAQSKR-EITALAPSTmK-SYELPDGQVITIGNER	AGFAGDDAPR-DSYVGDEAQSKR-EITALAPSTMK-SYELPDGQVITIGNER	AGFAGDDAPR-DSYVGDEAQSK-EITALAPSTMK-SYELPDGQVITIGNER	16	6	7		P63269	P63269	ACTH_RAT	Actg2	Actin, gamma-enteric smooth muscle	10116	sp	GO:0005575: cellular_component GO:0005737: cytoplasm GO:0005856: cytoskeleton GO:0030027: lamellipodium GO:0030175: filopodium GO:0032982: myosin filament GO:0044297: cell body GO:0071944: cell periphery	GO:0005575;GO:0005622;GO:0005623;GO:0005737;GO:0005856;GO:0015629;GO:0016459;GO:0030027;GO:0030175;GO:0031252;GO:0032982;GO:0032991;GO:0042995;GO:0043226;GO:0043228;GO:0043229;GO:0043232;GO:0044297;GO:0044422;GO:0044424;GO:0044430;GO:0044446;GO:0044464;GO:0071944;GO:0098858;GO:0120025	http://amigo.geneontology.org/visualize?term_data_type=json&mode=amigo&term_data={%22GO%3A0071944%22%3A%7B%22fill%22%3A%22%23ffff66%22%2C%22font%22%3A%22black%22%7D,%22GO%3A0005737%22%3A%7B%22fill%22%3A%22%23ffff66%22%2C%22font%22%3A%22black%22%7D,%22GO%3A0005856%22%3A%7B%22fill%22%3A%22%23ffff66%22%2C%22font%22%3A%22black%22%7D,%22GO%3A0030027%22%3A%7B%22fill%22%3A%22%23ffff66%22%2C%22font%22%3A…	GO:0000166: nucleotide binding GO:0003674: molecular_function GO:0005524: ATP binding	GO:0000166;GO:0003674;GO:0005488;GO:0005524;GO:0008144;GO:0017076;GO:0030554;GO:0032553;GO:0032555;GO:0032559;GO:0035639;GO:0036094;GO:0043167;GO:0043168;GO:0097159;GO:0097367;GO:1901265;GO:1901363	http://amigo.geneontology.org/visualize?term_data_type=json&mode=amigo&term_data={%22GO%3A0005524%22%3A%7B%22fill%22%3A%22%23ffff66%22%2C%22font%22%3A%22black%22%7D,%22GO%3A0003674%22%3A%7B%22fill%22%3A%22%23ffff66%22%2C%22font%22%3A%22black%22%7D,%22GO%3A0000166%22%3A%7B%22fill%22%3A%22%23ffff66%22%2C%22font%22%3A%22black%22%7D}&format=png&mode=basic&term_data_type=json	GO:0008150: biological_process GO:0010628: positive regulation of gene expression GO:0090131: mesenchyme migration	GO:0007275;GO:0008150;GO:0008152;GO:0009653;GO:0009887;GO:0009888;GO:0009893;GO:0010467;GO:0010468;GO:0010604;GO:0010628;GO:0019222;GO:0032501;GO:0032502;GO:0043170;GO:0048513;GO:0048518;GO:0048729;GO:0048731;GO:0048856;GO:0050789;GO:0060255;GO:0060485;GO:0065007;GO:0071704;GO:0072132;GO:0090130;GO:0090131	http://amigo.geneontology.org/visualize?term_data_type=json&mode=amigo&term_data={%22GO%3A0010628%22%3A%7B%22fill%22%3A%22%23ffff66%22%2C%22font%22%3A%22black%22%7D,%22GO%3A0008150%22%3A%7B%22fill%22%3A%22%23ffff66%22%2C%22font%22%3A%22black%22%7D,%22GO%3A0090131%22%3A%7B%22fill%22%3A%22%23ffff66%22%2C%22font%22%3A%22black%22%7D}&format=png&mode=basic&term_data_type=json
Acylamino-acid-releasing enzyme OS=Rattus norvegicus (Rat) GN=Apeh PE=1 SV=1	sp|P13676|ACPH_RAT	81383.7		1			0.015			VTSVVVDIVPR			1			P13676	P13676	ACPH_RAT	Apeh	Acylamino-acid-releasing enzyme	10116	sp	GO:0005737: cytoplasm	GO:0005575;GO:0005622;GO:0005623;GO:0005737;GO:0044424;GO:0044464	http://amigo.geneontology.org/visualize?term_data_type=json&mode=amigo&term_data={%22GO%3A0005737%22%3A%7B%22fill%22%3A%22%23ffff66%22%2C%22font%22%3A%22black%22%7D}&format=png&mode=basic&term_data_type=json	GO:0004252: serine-type endopeptidase activity GO:0008236: serine-type peptidase activity GO:0016787: hydrolase activity	GO:0003674;GO:0003824;GO:0004175;GO:0004252;GO:0008233;GO:0008236;GO:0016787;GO:0017171;GO:0070011;GO:0140096	http://amigo.geneontology.org/visualize?term_data_type=json&mode=amigo&term_data={%22GO%3A0008236%22%3A%7B%22fill%22%3A%22%23ffff66%22%2C%22font%22%3A%22black%22%7D,%22GO%3A0016787%22%3A%7B%22fill%22%3A%22%23ffff66%22%2C%22font%22%3A%22black%22%7D,%22GO%3A0004252%22%3A%7B%22fill%22%3A%22%23ffff66%22%2C%22font%22%3A%22black%22%7D}&format=png&mode=basic&term_data_type=json	GO:0006508: proteolysis	GO:0006508;GO:0006807;GO:0008150;GO:0008152;GO:0019538;GO:0043170;GO:0044238;GO:0071704;GO:1901564	http://amigo.geneontology.org/visualize?term_data_type=json&mode=amigo&term_data={%22GO%3A0006508%22%3A%7B%22fill%22%3A%22%23ffff66%22%2C%22font%22%3A%22black%22%7D}&format=png&mode=basic&term_data_type=json
Acyl-protein thioesterase 1 OS=Rattus norvegicus (Rat) GN=Lypla1 PE=1 SV=1	sp|P70470|LYPA1_RAT	24709.1	2			0.161			IILGGFSQGGALSLYTALTTQQK-LAGVTALScWLPLR			2				P70470	P70470	LYPA1_RAT	Lypla1	Acyl-protein thioesterase 1	10116	sp	GO:0005737: cytoplasm	GO:0005575;GO:0005622;GO:0005623;GO:0005737;GO:0044424;GO:0044464	http://amigo.geneontology.org/visualize?term_data_type=json&mode=amigo&term_data={%22GO%3A0005737%22%3A%7B%22fill%22%3A%22%23ffff66%22%2C%22font%22%3A%22black%22%7D}&format=png&mode=basic&term_data_type=json	GO:0004622: lysophospholipase activity GO:0008474: palmitoyl-(protein) hydrolase activity GO:0016787: hydrolase activity	GO:0003674;GO:0003824;GO:0004620;GO:0004622;GO:0008474;GO:0016298;GO:0016787;GO:0016788;GO:0016790;GO:0052689;GO:0098599;GO:0140096	http://amigo.geneontology.org/visualize?term_data_type=json&mode=amigo&term_data={%22GO%3A0016787%22%3A%7B%22fill%22%3A%22%23ffff66%22%2C%22font%22%3A%22black%22%7D,%22GO%3A0008474%22%3A%7B%22fill%22%3A%22%23ffff66%22%2C%22font%22%3A%22black%22%7D,%22GO%3A0004622%22%3A%7B%22fill%22%3A%22%23ffff66%22%2C%22font%22%3A%22black%22%7D}&format=png&mode=basic&term_data_type=json	GO:0002084: protein depalmitoylation GO:0006629: lipid metabolic process GO:0006631: fatty acid metabolic process	GO:0002084;GO:0006082;GO:0006464;GO:0006629;GO:0006631;GO:0006807;GO:0008150;GO:0008152;GO:0009056;GO:0009057;GO:0009987;GO:0019538;GO:0019752;GO:0030163;GO:0032787;GO:0035601;GO:0036211;GO:0042157;GO:0042159;GO:0043170;GO:0043412;GO:0043436;GO:0044237;GO:0044238;GO:0044255;GO:0044260;GO:0044267;GO:0044281;GO:0071704;GO:0098732;GO:0098734;GO:1901564;GO:1901565;GO:1901575	http://amigo.geneontology.org/visualize?term_data_type=json&mode=amigo&term_data={%22GO%3A0006629%22%3A%7B%22fill%22%3A%22%23ffff66%22%2C%22font%22%3A%22black%22%7D,%22GO%3A0002084%22%3A%7B%22fill%22%3A%22%23ffff66%22%2C%22font%22%3A%22black%22%7D,%22GO%3A0006631%22%3A%7B%22fill%22%3A%22%23ffff66%22%2C%22font%22%3A%22black%22%7D}&format=png&mode=basic&term_data_type=json
Adenosylhomocysteinase OS=Rattus norvegicus (Rat) GN=Ahcy PE=1 SV=3	sp|P10760|SAHH_RAT	47538.9	3			0.0903			GISEETTTGVHNLYK-VAVVAGYGDVGK-VPAINVNDSVTK			4				P10760	P10760	SAHH_RAT	Ahcy	Adenosylhomocysteinase	10116	sp	GO:0005634: nucleus GO:0005737: cytoplasm GO:0005829: cytosol GO:0042470: melanosome GO:0043005: neuron projection	GO:0005575;GO:0005622;GO:0005623;GO:0005634;GO:0005737;GO:0005829;GO:0031410;GO:0031982;GO:0042470;GO:0042995;GO:0043005;GO:0043226;GO:0043227;GO:0043229;GO:0043231;GO:0044424;GO:0044444;GO:0044464;GO:0048770;GO:0097458;GO:0097708;GO:0120025	http://amigo.geneontology.org/visualize?term_data_type=json&mode=amigo&term_data={%22GO%3A0005737%22%3A%7B%22fill%22%3A%22%23ffff66%22%2C%22font%22%3A%22black%22%7D,%22GO%3A0043005%22%3A%7B%22fill%22%3A%22%23ffff66%22%2C%22font%22%3A%22black%22%7D,%22GO%3A0042470%22%3A%7B%22fill%22%3A%22%23ffff66%22%2C%22font%22%3A%22black%22%7D,%22GO%3A0005829%22%3A%7B%22fill%22%3A%22%23ffff66%22%2C%22font%22%3A…	GO:0004013: adenosylhomocysteinase activity GO:0016787: hydrolase activity GO:0030554: adenyl nucleotide binding GO:0042802: identical protein binding GO:0051287: NAD binding GO:0098604: adenosylselenohomocysteinase activity	GO:0000166;GO:0003674;GO:0003824;GO:0004013;GO:0005488;GO:0005515;GO:0016787;GO:0016801;GO:0016802;GO:0017076;GO:0030554;GO:0036094;GO:0042802;GO:0048037;GO:0050662;GO:0051287;GO:0097159;GO:0098604;GO:1901265;GO:1901363	http://amigo.geneontology.org/visualize?term_data_type=json&mode=amigo&term_data={%22GO%3A0016787%22%3A%7B%22fill%22%3A%22%23ffff66%22%2C%22font%22%3A%22black%22%7D,%22GO%3A0042802%22%3A%7B%22fill%22%3A%22%23ffff66%22%2C%22font%22%3A%22black%22%7D,%22GO%3A0030554%22%3A%7B%22fill%22%3A%22%23ffff66%22%2C%22font%22%3A%22black%22%7D,%22GO%3A0098604%22%3A%7B%22fill%22%3A%22%23ffff66%22%2C%22font%22%3A…	GO:0001666: response to hypoxia GO:0002439: chronic inflammatory response to antigenic stimulus GO:0006730: one-carbon metabolic process GO:0007584: response to nutrient GO:0019510: S-adenosylhomocysteine catabolic process GO:0033353: S-adenosylmethionine cycle GO:0042745: circadian sleep/wake cycle GO:0071268: homocysteine biosynthetic process	GO:0000096;GO:0000097;GO:0001666;GO:0002376;GO:0002437;GO:0002439;GO:0002544;GO:0006082;GO:0006139;GO:0006152;GO:0006520;GO:0006534;GO:0006555;GO:0006575;GO:0006725;GO:0006730;GO:0006732;GO:0006790;GO:0006807;GO:0006950;GO:0006952;GO:0006954;GO:0006955;GO:0007584;GO:0007610;GO:0007622;GO:0007623;GO:0008150;GO:0008152;GO:0008652;GO:0009056;GO:0009058;GO:0009063;GO:0009066;GO:0009069;GO:0009116;GO:…	http://amigo.geneontology.org/visualize?term_data_type=json&mode=amigo&term_data={%22GO%3A0033353%22%3A%7B%22fill%22%3A%22%23ffff66%22%2C%22font%22%3A%22black%22%7D,%22GO%3A0006730%22%3A%7B%22fill%22%3A%22%23ffff66%22%2C%22font%22%3A%22black%22%7D,%22GO%3A0001666%22%3A%7B%22fill%22%3A%22%23ffff66%22%2C%22font%22%3A%22black%22%7D,%22GO%3A0071268%22%3A%7B%22fill%22%3A%22%23ffff66%22%2C%22font%22%3A…
Adenylate kinase isoenzyme 1 OS=Rattus norvegicus (Rat) GN=Ak1 PE=1 SV=3	sp|P39069|KAD1_RAT	21584.4		1			0.0619			IIFVVGGPGSGK			1			P39069	P39069	KAD1_RAT	Ak1	Adenylate kinase isoenzyme 1	10116	sp	GO:0005737: cytoplasm GO:0030017: sarcomere GO:0043005: neuron projection GO:0048471: perinuclear region of cytoplasm	GO:0005575;GO:0005622;GO:0005623;GO:0005737;GO:0030016;GO:0030017;GO:0042995;GO:0043005;GO:0043226;GO:0043228;GO:0043229;GO:0043232;GO:0043292;GO:0044422;GO:0044424;GO:0044444;GO:0044449;GO:0044464;GO:0048471;GO:0097458;GO:0099080;GO:0099081;GO:0099512;GO:0120025	http://amigo.geneontology.org/visualize?term_data_type=json&mode=amigo&term_data={%22GO%3A0005737%22%3A%7B%22fill%22%3A%22%23ffff66%22%2C%22font%22%3A%22black%22%7D,%22GO%3A0043005%22%3A%7B%22fill%22%3A%22%23ffff66%22%2C%22font%22%3A%22black%22%7D,%22GO%3A0048471%22%3A%7B%22fill%22%3A%22%23ffff66%22%2C%22font%22%3A%22black%22%7D,%22GO%3A0030017%22%3A%7B%22fill%22%3A%22%23ffff66%22%2C%22font%22%3A…	GO:0000166: nucleotide binding GO:0004017: adenylate kinase activity GO:0004550: nucleoside diphosphate kinase activity GO:0005524: ATP binding GO:0016301: kinase activity GO:0016740: transferase activity GO:0016776: phosphotransferase activity, phosphate group as acceptor GO:0019205: nucleobase-containing compound kinase activity	GO:0000166;GO:0003674;GO:0003824;GO:0004017;GO:0004550;GO:0005488;GO:0005524;GO:0008144;GO:0016301;GO:0016740;GO:0016772;GO:0016776;GO:0017076;GO:0019205;GO:0030554;GO:0032553;GO:0032555;GO:0032559;GO:0035639;GO:0036094;GO:0043167;GO:0043168;GO:0050145;GO:0097159;GO:0097367;GO:1901265;GO:1901363	http://amigo.geneontology.org/visualize?term_data_type=json&mode=amigo&term_data={%22GO%3A0004017%22%3A%7B%22fill%22%3A%22%23ffff66%22%2C%22font%22%3A%22black%22%7D,%22GO%3A0005524%22%3A%7B%22fill%22%3A%22%23ffff66%22%2C%22font%22%3A%22black%22%7D,%22GO%3A0004550%22%3A%7B%22fill%22%3A%22%23ffff66%22%2C%22font%22%3A%22black%22%7D,%22GO%3A0000166%22%3A%7B%22fill%22%3A%22%23ffff66%22%2C%22font%22%3A…	GO:0006139: nucleobase-containing compound metabolic process GO:0006165: nucleoside diphosphate phosphorylation GO:0006172: ADP biosynthetic process GO:0007517: muscle organ development GO:0009142: nucleoside triphosphate biosynthetic process GO:0010828: positive regulation of glucose transmembrane transport GO:0014042: positive regulation of neuron maturation GO:0014823: response to activity GO:…	GO:0006139;GO:0006144;GO:0006163;GO:0006164;GO:0006165;GO:0006172;GO:0006725;GO:0006753;GO:0006793;GO:0006796;GO:0006807;GO:0006810;GO:0007275;GO:0007399;GO:0007417;GO:0007420;GO:0007517;GO:0008150;GO:0008152;GO:0008643;GO:0008645;GO:0009058;GO:0009112;GO:0009116;GO:0009117;GO:0009119;GO:0009123;GO:0009124;GO:0009126;GO:0009127;GO:0009132;GO:0009133;GO:0009135;GO:0009136;GO:0009141;GO:0009142;GO:…	http://amigo.geneontology.org/visualize?term_data_type=json&mode=amigo&term_data={%22GO%3A0046083%22%3A%7B%22fill%22%3A%22%23ffff66%22%2C%22font%22%3A%22black%22%7D,%22GO%3A0006165%22%3A%7B%22fill%22%3A%22%23ffff66%22%2C%22font%22%3A%22black%22%7D,%22GO%3A0006172%22%3A%7B%22fill%22%3A%22%23ffff66%22%2C%22font%22%3A%22black%22%7D,%22GO%3A0021772%22%3A%7B%22fill%22%3A%22%23ffff66%22%2C%22font%22%3A…
ADP/ATP translocase 2 OS=Rattus norvegicus (Rat) GN=Slc25a5 PE=1 SV=3	sp|Q09073|ADT2_RAT	32902.6	2			0.0839			DFLAGGVAAAISK-YFPTQALNFAFK			3				Q09073	Q09073	ADT2_RAT	Slc25a5	ADP/ATP translocase 2	10116	sp	GO:0005739: mitochondrion GO:0005743: mitochondrial inner membrane GO:0016020: membrane GO:0016021: integral component of membrane GO:0042645: mitochondrial nucleoid GO:0043209: myelin sheath GO:0045121: membrane raft GO:0071817: MMXD complex	GO:0005575;GO:0005622;GO:0005623;GO:0005737;GO:0005739;GO:0005740;GO:0005743;GO:0005759;GO:0005819;GO:0005856;GO:0009295;GO:0015630;GO:0016020;GO:0016021;GO:0019866;GO:0031090;GO:0031224;GO:0031966;GO:0031967;GO:0031974;GO:0031975;GO:0032991;GO:0042645;GO:0043209;GO:0043226;GO:0043227;GO:0043228;GO:0043229;GO:0043231;GO:0043232;GO:0043233;GO:0044422;GO:0044424;GO:0044425;GO:0044429;GO:0044430;GO:…	http://amigo.geneontology.org/visualize?term_data_type=json&mode=amigo&term_data={%22GO%3A0016020%22%3A%7B%22fill%22%3A%22%23ffff66%22%2C%22font%22%3A%22black%22%7D,%22GO%3A0043209%22%3A%7B%22fill%22%3A%22%23ffff66%22%2C%22font%22%3A%22black%22%7D,%22GO%3A0045121%22%3A%7B%22fill%22%3A%22%23ffff66%22%2C%22font%22%3A%22black%22%7D,%22GO%3A0005743%22%3A%7B%22fill%22%3A%22%23ffff66%22%2C%22font%22%3A…	GO:0005471: ATP:ADP antiporter activity GO:0005515: protein binding GO:0022857: transmembrane transporter activity GO:0031625: ubiquitin protein ligase binding	GO:0000295;GO:0003674;GO:0005215;GO:0005346;GO:0005347;GO:0005471;GO:0005488;GO:0005515;GO:0008509;GO:0008514;GO:0015075;GO:0015215;GO:0015216;GO:0015217;GO:0015238;GO:0015291;GO:0015297;GO:0015301;GO:0015605;GO:0015932;GO:0019899;GO:0022804;GO:0022857;GO:0031625;GO:0044389;GO:0099516;GO:1901505	http://amigo.geneontology.org/visualize?term_data_type=json&mode=amigo&term_data={%22GO%3A0031625%22%3A%7B%22fill%22%3A%22%23ffff66%22%2C%22font%22%3A%22black%22%7D,%22GO%3A0005471%22%3A%7B%22fill%22%3A%22%23ffff66%22%2C%22font%22%3A%22black%22%7D,%22GO%3A0005515%22%3A%7B%22fill%22%3A%22%23ffff66%22%2C%22font%22%3A%22black%22%7D,%22GO%3A0022857%22%3A%7B%22fill%22%3A%22%23ffff66%22%2C%22font%22%3A…	GO:0007059: chromosome segregation GO:0008284: positive regulation of cell proliferation GO:0015866: ADP transport GO:0015867: ATP transport GO:0046902: regulation of mitochondrial membrane permeability GO:0055085: transmembrane transport GO:1901029: negative regulation of mitochondrial outer membrane permeabilization involved in apoptotic signaling pathway GO:1990830: cellular response to leukem…	GO:0006810;GO:0006811;GO:0006820;GO:0006839;GO:0006862;GO:0006915;GO:0006996;GO:0007005;GO:0007006;GO:0007059;GO:0007154;GO:0007165;GO:0008150;GO:0008219;GO:0008283;GO:0008284;GO:0008637;GO:0009966;GO:0009968;GO:0009987;GO:0010033;GO:0010639;GO:0010646;GO:0010648;GO:0010821;GO:0010823;GO:0010941;GO:0012501;GO:0015711;GO:0015748;GO:0015865;GO:0015866;GO:0015867;GO:0015868;GO:0015893;GO:0015931;GO:…	http://amigo.geneontology.org/visualize?term_data_type=json&mode=amigo&term_data={%22GO%3A0015867%22%3A%7B%22fill%22%3A%22%23ffff66%22%2C%22font%22%3A%22black%22%7D,%22GO%3A0046902%22%3A%7B%22fill%22%3A%22%23ffff66%22%2C%22font%22%3A%22black%22%7D,%22GO%3A1901029%22%3A%7B%22fill%22%3A%22%23ffff66%22%2C%22font%22%3A%22black%22%7D,%22GO%3A1990830%22%3A%7B%22fill%22%3A%22%23ffff66%22%2C%22font%22%3A…
ADP-ribosylation factor 2 OS=Rattus norvegicus (Rat) GN=Arf2 PE=2 SV=1	sp|P84082|ARF2_RAT	20746.5	2			0.144			ILMVGLDAAGK-QDLPNAmNAAEITDK			3				P84082	P84082	ARF2_RAT	Arf2	ADP-ribosylation factor 2	10116	sp	GO:0005622: intracellular GO:0005794: Golgi apparatus	GO:0005575;GO:0005622;GO:0005623;GO:0005737;GO:0005794;GO:0012505;GO:0043226;GO:0043227;GO:0043229;GO:0043231;GO:0044424;GO:0044444;GO:0044464	http://amigo.geneontology.org/visualize?term_data_type=json&mode=amigo&term_data={%22GO%3A0005622%22%3A%7B%22fill%22%3A%22%23ffff66%22%2C%22font%22%3A%22black%22%7D,%22GO%3A0005794%22%3A%7B%22fill%22%3A%22%23ffff66%22%2C%22font%22%3A%22black%22%7D}&format=png&mode=basic&term_data_type=json	GO:0000166: nucleotide binding GO:0005525: GTP binding	GO:0000166;GO:0001882;GO:0001883;GO:0003674;GO:0005488;GO:0005525;GO:0017076;GO:0019001;GO:0032549;GO:0032550;GO:0032553;GO:0032555;GO:0032561;GO:0035639;GO:0036094;GO:0043167;GO:0043168;GO:0097159;GO:0097367;GO:1901265;GO:1901363	http://amigo.geneontology.org/visualize?term_data_type=json&mode=amigo&term_data={%22GO%3A0005525%22%3A%7B%22fill%22%3A%22%23ffff66%22%2C%22font%22%3A%22black%22%7D,%22GO%3A0000166%22%3A%7B%22fill%22%3A%22%23ffff66%22%2C%22font%22%3A%22black%22%7D}&format=png&mode=basic&term_data_type=json	GO:0015031: protein transport GO:0016192: vesicle-mediated transport	GO:0006810;GO:0008104;GO:0008150;GO:0015031;GO:0015833;GO:0016192;GO:0033036;GO:0042886;GO:0045184;GO:0051179;GO:0051234;GO:0071702;GO:0071705	http://amigo.geneontology.org/visualize?term_data_type=json&mode=amigo&term_data={%22GO%3A0015031%22%3A%7B%22fill%22%3A%22%23ffff66%22%2C%22font%22%3A%22black%22%7D,%22GO%3A0016192%22%3A%7B%22fill%22%3A%22%23ffff66%22%2C%22font%22%3A%22black%22%7D}&format=png&mode=basic&term_data_type=json
ADP-ribosylation factor 3 OS=Rattus norvegicus (Rat) GN=Arf3 PE=2 SV=2	sp|P61206|ARF3_RAT,sp|P84079|ARF1_RAT	20601.7	3			0.199			DAVLLVFANK-ILMVGLDAAGK-QDLPNAmNAAEITDK			5				P61206	P61206	ARF3_RAT	Arf3	ADP-ribosylation factor 3	10116	sp	GO:0005622: intracellular GO:0005737: cytoplasm GO:0005794: Golgi apparatus GO:0048471: perinuclear region of cytoplasm	GO:0005575;GO:0005622;GO:0005623;GO:0005737;GO:0005794;GO:0012505;GO:0043226;GO:0043227;GO:0043229;GO:0043231;GO:0044424;GO:0044444;GO:0044464;GO:0048471	http://amigo.geneontology.org/visualize?term_data_type=json&mode=amigo&term_data={%22GO%3A0005737%22%3A%7B%22fill%22%3A%22%23ffff66%22%2C%22font%22%3A%22black%22%7D,%22GO%3A0005622%22%3A%7B%22fill%22%3A%22%23ffff66%22%2C%22font%22%3A%22black%22%7D,%22GO%3A0048471%22%3A%7B%22fill%22%3A%22%23ffff66%22%2C%22font%22%3A%22black%22%7D,%22GO%3A0005794%22%3A%7B%22fill%22%3A%22%23ffff66%22%2C%22font%22%3A…	GO:0000166: nucleotide binding GO:0005525: GTP binding	GO:0000166;GO:0001882;GO:0001883;GO:0003674;GO:0005488;GO:0005525;GO:0017076;GO:0019001;GO:0032549;GO:0032550;GO:0032553;GO:0032555;GO:0032561;GO:0035639;GO:0036094;GO:0043167;GO:0043168;GO:0097159;GO:0097367;GO:1901265;GO:1901363	http://amigo.geneontology.org/visualize?term_data_type=json&mode=amigo&term_data={%22GO%3A0005525%22%3A%7B%22fill%22%3A%22%23ffff66%22%2C%22font%22%3A%22black%22%7D,%22GO%3A0000166%22%3A%7B%22fill%22%3A%22%23ffff66%22%2C%22font%22%3A%22black%22%7D}&format=png&mode=basic&term_data_type=json	GO:0015031: protein transport GO:0016192: vesicle-mediated transport	GO:0006810;GO:0008104;GO:0008150;GO:0015031;GO:0015833;GO:0016192;GO:0033036;GO:0042886;GO:0045184;GO:0051179;GO:0051234;GO:0071702;GO:0071705	http://amigo.geneontology.org/visualize?term_data_type=json&mode=amigo&term_data={%22GO%3A0015031%22%3A%7B%22fill%22%3A%22%23ffff66%22%2C%22font%22%3A%22black%22%7D,%22GO%3A0016192%22%3A%7B%22fill%22%3A%22%23ffff66%22%2C%22font%22%3A%22black%22%7D}&format=png&mode=basic&term_data_type=json
ADP-ribosylation factor 4 OS=Rattus norvegicus (Rat) GN=Arf4 PE=2 SV=2	sp|P61751|ARF4_RAT	20397.5	1			0.0611			ILMVGLDAAGK			2				P61751	P61751	ARF4_RAT	Arf4	ADP-ribosylation factor 4	10116	sp	GO:0005575: cellular_component GO:0005622: intracellular GO:0005737: cytoplasm GO:0005794: Golgi apparatus GO:0005829: cytosol GO:0005886: plasma membrane GO:0016020: membrane GO:0032587: ruffle membrane GO:0043197: dendritic spine	GO:0001726;GO:0005575;GO:0005622;GO:0005623;GO:0005737;GO:0005794;GO:0005829;GO:0005886;GO:0012505;GO:0016020;GO:0030425;GO:0031252;GO:0031253;GO:0031256;GO:0032587;GO:0036477;GO:0042995;GO:0043005;GO:0043197;GO:0043226;GO:0043227;GO:0043229;GO:0043231;GO:0044309;GO:0044424;GO:0044425;GO:0044444;GO:0044456;GO:0044459;GO:0044463;GO:0044464;GO:0045202;GO:0071944;GO:0097447;GO:0097458;GO:0098590;GO:…	http://amigo.geneontology.org/visualize?term_data_type=json&mode=amigo&term_data={%22GO%3A0016020%22%3A%7B%22fill%22%3A%22%23ffff66%22%2C%22font%22%3A%22black%22%7D,%22GO%3A0032587%22%3A%7B%22fill%22%3A%22%23ffff66%22%2C%22font%22%3A%22black%22%7D,%22GO%3A0005737%22%3A%7B%22fill%22%3A%22%23ffff66%22%2C%22font%22%3A%22black%22%7D,%22GO%3A0043197%22%3A%7B%22fill%22%3A%22%23ffff66%22%2C%22font%22%3A…	GO:0000166: nucleotide binding GO:0005154: epidermal growth factor receptor binding GO:0005525: GTP binding	GO:0000166;GO:0001882;GO:0001883;GO:0003674;GO:0005102;GO:0005154;GO:0005488;GO:0005515;GO:0005525;GO:0017076;GO:0019001;GO:0032549;GO:0032550;GO:0032553;GO:0032555;GO:0032561;GO:0035639;GO:0036094;GO:0043167;GO:0043168;GO:0070851;GO:0097159;GO:0097367;GO:1901265;GO:1901363	http://amigo.geneontology.org/visualize?term_data_type=json&mode=amigo&term_data={%22GO%3A0005525%22%3A%7B%22fill%22%3A%22%23ffff66%22%2C%22font%22%3A%22black%22%7D,%22GO%3A0000166%22%3A%7B%22fill%22%3A%22%23ffff66%22%2C%22font%22%3A%22black%22%7D,%22GO%3A0005154%22%3A%7B%22fill%22%3A%22%23ffff66%22%2C%22font%22%3A%22black%22%7D}&format=png&mode=basic&term_data_type=json	GO:0006471: protein ADP-ribosylation GO:0006890: retrograde vesicle-mediated transport, Golgi to ER GO:0007173: epidermal growth factor receptor signaling pathway GO:0007420: brain development GO:0007612: learning GO:0015031: protein transport GO:0016192: vesicle-mediated transport GO:0016477: cell migration GO:0031584: activation of phospholipase D activity GO:0043066: negative regulation of apo…	GO:0003008;GO:0006139;GO:0006351;GO:0006355;GO:0006357;GO:0006366;GO:0006464;GO:0006471;GO:0006725;GO:0006807;GO:0006810;GO:0006890;GO:0006915;GO:0006928;GO:0006950;GO:0007154;GO:0007163;GO:0007165;GO:0007166;GO:0007167;GO:0007169;GO:0007173;GO:0007275;GO:0007399;GO:0007417;GO:0007420;GO:0007610;GO:0007611;GO:0007612;GO:0008104;GO:0008150;GO:0008152;GO:0008219;GO:0009058;GO:0009059;GO:0009611;GO:…	http://amigo.geneontology.org/visualize?term_data_type=json&mode=amigo&term_data={%22GO%3A0016477%22%3A%7B%22fill%22%3A%22%23ffff66%22%2C%22font%22%3A%22black%22%7D,%22GO%3A0061512%22%3A%7B%22fill%22%3A%22%23ffff66%22%2C%22font%22%3A%22black%22%7D,%22GO%3A0007420%22%3A%7B%22fill%22%3A%22%23ffff66%22%2C%22font%22%3A%22black%22%7D,%22GO%3A0007173%22%3A%7B%22fill%22%3A%22%23ffff66%22%2C%22font%22%3A…
ADP-ribosylation factor 5 OS=Rattus norvegicus (Rat) GN=Arf5 PE=1 SV=2	sp|P84083|ARF5_RAT	20530.1	2	1		0.117	0.0611		DAVLLVFANK-ILMVGLDAAGK	ILMVGLDAAGK		4	2			P84083	P84083	ARF5_RAT	Arf5	ADP-ribosylation factor 5	10116	sp	GO:0005622: intracellular GO:0005737: cytoplasm GO:0005794: Golgi apparatus GO:0005886: plasma membrane GO:0016020: membrane GO:0048471: perinuclear region of cytoplasm	GO:0005575;GO:0005622;GO:0005623;GO:0005737;GO:0005794;GO:0005886;GO:0012505;GO:0016020;GO:0043226;GO:0043227;GO:0043229;GO:0043231;GO:0044424;GO:0044444;GO:0044464;GO:0048471;GO:0071944	http://amigo.geneontology.org/visualize?term_data_type=json&mode=amigo&term_data={%22GO%3A0016020%22%3A%7B%22fill%22%3A%22%23ffff66%22%2C%22font%22%3A%22black%22%7D,%22GO%3A0005737%22%3A%7B%22fill%22%3A%22%23ffff66%22%2C%22font%22%3A%22black%22%7D,%22GO%3A0005622%22%3A%7B%22fill%22%3A%22%23ffff66%22%2C%22font%22%3A%22black%22%7D,%22GO%3A0048471%22%3A%7B%22fill%22%3A%22%23ffff66%22%2C%22font%22%3A…	GO:0000166: nucleotide binding GO:0005525: GTP binding	GO:0000166;GO:0001882;GO:0001883;GO:0003674;GO:0005488;GO:0005525;GO:0017076;GO:0019001;GO:0032549;GO:0032550;GO:0032553;GO:0032555;GO:0032561;GO:0035639;GO:0036094;GO:0043167;GO:0043168;GO:0097159;GO:0097367;GO:1901265;GO:1901363	http://amigo.geneontology.org/visualize?term_data_type=json&mode=amigo&term_data={%22GO%3A0005525%22%3A%7B%22fill%22%3A%22%23ffff66%22%2C%22font%22%3A%22black%22%7D,%22GO%3A0000166%22%3A%7B%22fill%22%3A%22%23ffff66%22%2C%22font%22%3A%22black%22%7D}&format=png&mode=basic&term_data_type=json	GO:0006890: retrograde vesicle-mediated transport, Golgi to ER GO:0015031: protein transport GO:0016192: vesicle-mediated transport	GO:0006810;GO:0006890;GO:0008104;GO:0008150;GO:0015031;GO:0015833;GO:0016192;GO:0033036;GO:0042886;GO:0045184;GO:0048193;GO:0051179;GO:0051234;GO:0071702;GO:0071705	http://amigo.geneontology.org/visualize?term_data_type=json&mode=amigo&term_data={%22GO%3A0015031%22%3A%7B%22fill%22%3A%22%23ffff66%22%2C%22font%22%3A%22black%22%7D,%22GO%3A0016192%22%3A%7B%22fill%22%3A%22%23ffff66%22%2C%22font%22%3A%22black%22%7D,%22GO%3A0006890%22%3A%7B%22fill%22%3A%22%23ffff66%22%2C%22font%22%3A%22black%22%7D}&format=png&mode=basic&term_data_type=json
ADP-ribosylation factor-like protein 8B OS=Rattus norvegicus (Rat) GN=Arl8b PE=2 SV=1	sp|Q66HA6|ARL8B_RAT	21540	1			0.124			NELHNLLDKPQLQGIPVLVLGNK			1				Q66HA6	Q66HA6	ARL8B_RAT	Arl8b	ADP-ribosylation factor-like protein 8B	10116	sp	GO:0005622: intracellular GO:0005737: cytoplasm GO:0005764: lysosome GO:0005765: lysosomal membrane GO:0005768: endosome GO:0005819: spindle GO:0005856: cytoskeleton GO:0016020: membrane GO:0030496: midbody GO:0031902: late endosome membrane GO:0051233: spindle midzone	GO:0000323;GO:0005575;GO:0005622;GO:0005623;GO:0005737;GO:0005764;GO:0005765;GO:0005768;GO:0005770;GO:0005773;GO:0005774;GO:0005819;GO:0005856;GO:0010008;GO:0012505;GO:0015630;GO:0016020;GO:0030496;GO:0031090;GO:0031410;GO:0031902;GO:0031982;GO:0043226;GO:0043227;GO:0043228;GO:0043229;GO:0043231;GO:0043232;GO:0044422;GO:0044424;GO:0044430;GO:0044433;GO:0044437;GO:0044440;GO:0044444;GO:0044446;GO:…	http://amigo.geneontology.org/visualize?term_data_type=json&mode=amigo&term_data={%22GO%3A0016020%22%3A%7B%22fill%22%3A%22%23ffff66%22%2C%22font%22%3A%22black%22%7D,%22GO%3A0051233%22%3A%7B%22fill%22%3A%22%23ffff66%22%2C%22font%22%3A%22black%22%7D,%22GO%3A0005737%22%3A%7B%22fill%22%3A%22%23ffff66%22%2C%22font%22%3A%22black%22%7D,%22GO%3A0005765%22%3A%7B%22fill%22%3A%22%23ffff66%22%2C%22font%22%3A…	GO:0000166: nucleotide binding GO:0005525: GTP binding GO:0019003: GDP binding GO:0043014: alpha-tubulin binding GO:0048487: beta-tubulin binding	GO:0000166;GO:0001882;GO:0001883;GO:0003674;GO:0005488;GO:0005515;GO:0005525;GO:0008092;GO:0015631;GO:0017076;GO:0019001;GO:0019003;GO:0032549;GO:0032550;GO:0032553;GO:0032555;GO:0032561;GO:0035639;GO:0036094;GO:0043014;GO:0043167;GO:0043168;GO:0048487;GO:0097159;GO:0097367;GO:1901265;GO:1901363	http://amigo.geneontology.org/visualize?term_data_type=json&mode=amigo&term_data={%22GO%3A0048487%22%3A%7B%22fill%22%3A%22%23ffff66%22%2C%22font%22%3A%22black%22%7D,%22GO%3A0043014%22%3A%7B%22fill%22%3A%22%23ffff66%22%2C%22font%22%3A%22black%22%7D,%22GO%3A0019003%22%3A%7B%22fill%22%3A%22%23ffff66%22%2C%22font%22%3A%22black%22%7D,%22GO%3A0005525%22%3A%7B%22fill%22%3A%22%23ffff66%22%2C%22font%22%3A…	GO:0007049: cell cycle GO:0007059: chromosome segregation GO:0032418: lysosome localization GO:0051301: cell division	GO:0007049;GO:0007059;GO:0008150;GO:0009987;GO:0032418;GO:0051179;GO:0051301;GO:0051640;GO:0051641	http://amigo.geneontology.org/visualize?term_data_type=json&mode=amigo&term_data={%22GO%3A0032418%22%3A%7B%22fill%22%3A%22%23ffff66%22%2C%22font%22%3A%22black%22%7D,%22GO%3A0007059%22%3A%7B%22fill%22%3A%22%23ffff66%22%2C%22font%22%3A%22black%22%7D,%22GO%3A0051301%22%3A%7B%22fill%22%3A%22%23ffff66%22%2C%22font%22%3A%22black%22%7D,%22GO%3A0007049%22%3A%7B%22fill%22%3A%22%23ffff66%22%2C%22font%22%3A…
Alcohol dehydrogenase [NADP(+)] OS=Rattus norvegicus (Rat) GN=Akr1a1 PE=1 SV=2	sp|P51635|AK1A1_RAT	36506.2	2			0.0954			HPDEPVLLEEPVVLALAEK-tASSVLLHTGQK			2				P51635	P51635	AK1A1_RAT	Akr1a1	Alcohol dehydrogenase [NADP(+)]	10116	sp	GO:0005575: cellular_component GO:0005829: cytosol GO:0016324: apical plasma membrane	GO:0005575;GO:0005622;GO:0005623;GO:0005737;GO:0005829;GO:0005886;GO:0016020;GO:0016324;GO:0044424;GO:0044425;GO:0044444;GO:0044459;GO:0044464;GO:0045177;GO:0071944;GO:0098590	http://amigo.geneontology.org/visualize?term_data_type=json&mode=amigo&term_data={%22GO%3A0016324%22%3A%7B%22fill%22%3A%22%23ffff66%22%2C%22font%22%3A%22black%22%7D,%22GO%3A0005829%22%3A%7B%22fill%22%3A%22%23ffff66%22%2C%22font%22%3A%22black%22%7D,%22GO%3A0005575%22%3A%7B%22fill%22%3A%22%23ffff66%22%2C%22font%22%3A%22black%22%7D}&format=png&mode=basic&term_data_type=json	GO:0003674: molecular_function GO:0004032: alditol:NADP+ 1-oxidoreductase activity GO:0008106: alcohol dehydrogenase (NADP+) activity GO:0016491: oxidoreductase activity GO:0047939: L-glucuronate reductase activity	GO:0003674;GO:0003824;GO:0004032;GO:0004033;GO:0008106;GO:0016491;GO:0016614;GO:0016616;GO:0047939	http://amigo.geneontology.org/visualize?term_data_type=json&mode=amigo&term_data={%22GO%3A0004032%22%3A%7B%22fill%22%3A%22%23ffff66%22%2C%22font%22%3A%22black%22%7D,%22GO%3A0047939%22%3A%7B%22fill%22%3A%22%23ffff66%22%2C%22font%22%3A%22black%22%7D,%22GO%3A0008106%22%3A%7B%22fill%22%3A%22%23ffff66%22%2C%22font%22%3A%22black%22%7D,%22GO%3A0003674%22%3A%7B%22fill%22%3A%22%23ffff66%22%2C%22font%22%3A…	GO:0008150: biological_process GO:0019853: L-ascorbic acid biosynthetic process GO:0042840: D-glucuronate catabolic process GO:0046185: aldehyde catabolic process GO:0055114: oxidation-reduction process	GO:0005975;GO:0005996;GO:0006063;GO:0006064;GO:0006081;GO:0006082;GO:0006732;GO:0006766;GO:0006767;GO:0008150;GO:0008152;GO:0009056;GO:0009058;GO:0009108;GO:0009110;GO:0009987;GO:0016051;GO:0016052;GO:0016053;GO:0016054;GO:0019585;GO:0019752;GO:0019852;GO:0019853;GO:0032787;GO:0042364;GO:0042839;GO:0042840;GO:0043436;GO:0044237;GO:0044238;GO:0044248;GO:0044249;GO:0044281;GO:0044282;GO:0044283;GO:…	http://amigo.geneontology.org/visualize?term_data_type=json&mode=amigo&term_data={%22GO%3A0019853%22%3A%7B%22fill%22%3A%22%23ffff66%22%2C%22font%22%3A%22black%22%7D,%22GO%3A0042840%22%3A%7B%22fill%22%3A%22%23ffff66%22%2C%22font%22%3A%22black%22%7D,%22GO%3A0008150%22%3A%7B%22fill%22%3A%22%23ffff66%22%2C%22font%22%3A%22black%22%7D,%22GO%3A0055114%22%3A%7B%22fill%22%3A%22%23ffff66%22%2C%22font%22%3A…
Alcohol dehydrogenase class 4 mu/sigma chain OS=Rattus norvegicus (Rat) GN=Adh7 PE=1 SV=2	sp|P41682|ADH7_RAT	40105.1	3			0.0963			ALDVGATEcINPR-IIGIDINKDK-mLSYDPmLLFTGR			3				P41682	P41682	ADH7_RAT	Adh7	Alcohol dehydrogenase class 4 mu/sigma chain	10116	sp	GO:0005737: cytoplasm	GO:0005575;GO:0005622;GO:0005623;GO:0005737;GO:0044424;GO:0044464	http://amigo.geneontology.org/visualize?term_data_type=json&mode=amigo&term_data={%22GO%3A0005737%22%3A%7B%22fill%22%3A%22%23ffff66%22%2C%22font%22%3A%22black%22%7D}&format=png&mode=basic&term_data_type=json	GO:0004022: alcohol dehydrogenase (NAD) activity GO:0008270: zinc ion binding GO:0016491: oxidoreductase activity GO:0019841: retinol binding GO:0035276: ethanol binding GO:0042803: protein homodimerization activity GO:0046872: metal ion binding GO:0051287: NAD binding	GO:0000166;GO:0003674;GO:0003824;GO:0004022;GO:0005488;GO:0005501;GO:0005515;GO:0008144;GO:0008270;GO:0008289;GO:0016491;GO:0016614;GO:0016616;GO:0019840;GO:0019841;GO:0019842;GO:0035276;GO:0036094;GO:0042802;GO:0042803;GO:0043167;GO:0043168;GO:0043169;GO:0043178;GO:0046872;GO:0046914;GO:0046983;GO:0048037;GO:0050662;GO:0051287;GO:0097159;GO:1901265;GO:1901363	http://amigo.geneontology.org/visualize?term_data_type=json&mode=amigo&term_data={%22GO%3A0035276%22%3A%7B%22fill%22%3A%22%23ffff66%22%2C%22font%22%3A%22black%22%7D,%22GO%3A0004022%22%3A%7B%22fill%22%3A%22%23ffff66%22%2C%22font%22%3A%22black%22%7D,%22GO%3A0019841%22%3A%7B%22fill%22%3A%22%23ffff66%22%2C%22font%22%3A%22black%22%7D,%22GO%3A0008270%22%3A%7B%22fill%22%3A%22%23ffff66%22%2C%22font%22%3A…	GO:0001523: retinoid metabolic process GO:0006067: ethanol metabolic process GO:0042572: retinol metabolic process GO:0055114: oxidation-reduction process	GO:0001523;GO:0006066;GO:0006067;GO:0006629;GO:0006720;GO:0006721;GO:0008150;GO:0008152;GO:0009987;GO:0010817;GO:0016101;GO:0016999;GO:0017144;GO:0034308;GO:0034754;GO:0042445;GO:0042572;GO:0044237;GO:0044238;GO:0044255;GO:0044281;GO:0055114;GO:0065007;GO:0065008;GO:0071704;GO:1901615	http://amigo.geneontology.org/visualize?term_data_type=json&mode=amigo&term_data={%22GO%3A0006067%22%3A%7B%22fill%22%3A%22%23ffff66%22%2C%22font%22%3A%22black%22%7D,%22GO%3A0001523%22%3A%7B%22fill%22%3A%22%23ffff66%22%2C%22font%22%3A%22black%22%7D,%22GO%3A0055114%22%3A%7B%22fill%22%3A%22%23ffff66%22%2C%22font%22%3A%22black%22%7D,%22GO%3A0042572%22%3A%7B%22fill%22%3A%22%23ffff66%22%2C%22font%22%3A…
Aldehyde dehydrogenase, cytosolic 1 OS=Rattus norvegicus (Rat) GN=Aldh1a7 PE=1 SV=2	sp|P13601|AL1A7_RAT	54560.4	3			0.0699			IAKEEIFGPVQQImK-ILDLIESGKK-QAFQIGSPWR			3				P13601	P13601	AL1A7_RAT	Aldh1a7	Aldehyde dehydrogenase, cytosolic 1	10116	sp	GO:0005737: cytoplasm GO:0005829: cytosol	GO:0005575;GO:0005622;GO:0005623;GO:0005737;GO:0005829;GO:0044424;GO:0044444;GO:0044464	http://amigo.geneontology.org/visualize?term_data_type=json&mode=amigo&term_data={%22GO%3A0005737%22%3A%7B%22fill%22%3A%22%23ffff66%22%2C%22font%22%3A%22black%22%7D,%22GO%3A0005829%22%3A%7B%22fill%22%3A%22%23ffff66%22%2C%22font%22%3A%22black%22%7D}&format=png&mode=basic&term_data_type=json	GO:0004028: 3-chloroallyl aldehyde dehydrogenase activity GO:0004029: aldehyde dehydrogenase (NAD) activity GO:0016491: oxidoreductase activity GO:0016620: oxidoreductase activity, acting on the aldehyde or oxo group of donors, NAD or NADP as acceptor GO:0018479: benzaldehyde dehydrogenase (NAD+) activity GO:0042802: identical protein binding GO:0043878: glyceraldehyde-3-phosphate dehydrogenase (…	GO:0000166;GO:0003674;GO:0003824;GO:0004028;GO:0004029;GO:0005488;GO:0005515;GO:0016491;GO:0016620;GO:0016903;GO:0018479;GO:0036094;GO:0042802;GO:0043878;GO:0048037;GO:0050662;GO:0051287;GO:0097159;GO:1901265;GO:1901363	http://amigo.geneontology.org/visualize?term_data_type=json&mode=amigo&term_data={%22GO%3A0004029%22%3A%7B%22fill%22%3A%22%23ffff66%22%2C%22font%22%3A%22black%22%7D,%22GO%3A0042802%22%3A%7B%22fill%22%3A%22%23ffff66%22%2C%22font%22%3A%22black%22%7D,%22GO%3A0043878%22%3A%7B%22fill%22%3A%22%23ffff66%22%2C%22font%22%3A%22black%22%7D,%22GO%3A0004028%22%3A%7B%22fill%22%3A%22%23ffff66%22%2C%22font%22%3A…	GO:0006068: ethanol catabolic process GO:0008152: metabolic process GO:0035106: operant conditioning GO:0051289: protein homotetramerization GO:0055114: oxidation-reduction process	GO:0003008;GO:0006066;GO:0006067;GO:0006068;GO:0007610;GO:0007611;GO:0007612;GO:0008150;GO:0008152;GO:0009056;GO:0009987;GO:0016043;GO:0016999;GO:0017001;GO:0017144;GO:0022607;GO:0032501;GO:0034308;GO:0034310;GO:0035106;GO:0042737;GO:0043933;GO:0044085;GO:0044237;GO:0044248;GO:0044281;GO:0044282;GO:0046164;GO:0050877;GO:0050890;GO:0051259;GO:0051260;GO:0051262;GO:0051289;GO:0055114;GO:0065003;GO:…	http://amigo.geneontology.org/visualize?term_data_type=json&mode=amigo&term_data={%22GO%3A0035106%22%3A%7B%22fill%22%3A%22%23ffff66%22%2C%22font%22%3A%22black%22%7D,%22GO%3A0006068%22%3A%7B%22fill%22%3A%22%23ffff66%22%2C%22font%22%3A%22black%22%7D,%22GO%3A0008152%22%3A%7B%22fill%22%3A%22%23ffff66%22%2C%22font%22%3A%22black%22%7D,%22GO%3A0051289%22%3A%7B%22fill%22%3A%22%23ffff66%22%2C%22font%22%3A…
Aldehyde dehydrogenase, dimeric NADP-preferring OS=Rattus norvegicus (Rat) GN=Aldh3a1 PE=1 SV=3	sp|P11883|AL3A1_RAT	50339	5	2	5	0.126	0.0552	0.119	EKPLALYVFSNNEK-GGVPETTELLK-IQQLEALQR-SLEEAIQFINQR-SLKDFYGEDAK	ELPDWAEDEPVAK-SISGALASDLGK	ELPDWAEDEPVAK-GGVPETTELLK-IQQLEALQR-SISGALASDLGK-SLLNEEAHK	9	3	7		P11883	P11883	AL3A1_RAT	Aldh3a1	Aldehyde dehydrogenase, dimeric NADP-preferring	10116	sp	GO:0005737: cytoplasm GO:0005829: cytosol GO:0016021: integral component of membrane	GO:0005575;GO:0005622;GO:0005623;GO:0005737;GO:0005829;GO:0016020;GO:0016021;GO:0031224;GO:0044424;GO:0044425;GO:0044444;GO:0044464	http://amigo.geneontology.org/visualize?term_data_type=json&mode=amigo&term_data={%22GO%3A0005737%22%3A%7B%22fill%22%3A%22%23ffff66%22%2C%22font%22%3A%22black%22%7D,%22GO%3A0005829%22%3A%7B%22fill%22%3A%22%23ffff66%22%2C%22font%22%3A%22black%22%7D,%22GO%3A0016021%22%3A%7B%22fill%22%3A%22%23ffff66%22%2C%22font%22%3A%22black%22%7D}&format=png&mode=basic&term_data_type=json	GO:0004028: 3-chloroallyl aldehyde dehydrogenase activity GO:0004029: aldehyde dehydrogenase (NAD) activity GO:0004030: aldehyde dehydrogenase [NAD(P)+] activity GO:0008106: alcohol dehydrogenase (NADP+) activity GO:0016491: oxidoreductase activity GO:0016620: oxidoreductase activity, acting on the aldehyde or oxo group of donors, NAD or NADP as acceptor	GO:0003674;GO:0003824;GO:0004028;GO:0004029;GO:0004030;GO:0004033;GO:0008106;GO:0016491;GO:0016614;GO:0016616;GO:0016620;GO:0016903	http://amigo.geneontology.org/visualize?term_data_type=json&mode=amigo&term_data={%22GO%3A0004029%22%3A%7B%22fill%22%3A%22%23ffff66%22%2C%22font%22%3A%22black%22%7D,%22GO%3A0008106%22%3A%7B%22fill%22%3A%22%23ffff66%22%2C%22font%22%3A%22black%22%7D,%22GO%3A0004030%22%3A%7B%22fill%22%3A%22%23ffff66%22%2C%22font%22%3A%22black%22%7D,%22GO%3A0004028%22%3A%7B%22fill%22%3A%22%23ffff66%22%2C%22font%22%3A…	GO:0001666: response to hypoxia GO:0006081: cellular aldehyde metabolic process GO:0007568: aging GO:0007584: response to nutrient GO:0008152: metabolic process GO:0008284: positive regulation of cell proliferation GO:0014070: response to organic cyclic compound GO:0042493: response to drug GO:0051384: response to glucocorticoid GO:0051591: response to cAMP GO:0055114: oxidation-reduction process	GO:0001666;GO:0006081;GO:0006950;GO:0007568;GO:0007584;GO:0008150;GO:0008152;GO:0008283;GO:0008284;GO:0009605;GO:0009628;GO:0009719;GO:0009725;GO:0009987;GO:0009991;GO:0010033;GO:0010243;GO:0014070;GO:0014074;GO:0031667;GO:0031960;GO:0032502;GO:0033993;GO:0036293;GO:0042127;GO:0042221;GO:0042493;GO:0044237;GO:0046683;GO:0048518;GO:0048522;GO:0048545;GO:0050789;GO:0050794;GO:0050896;GO:0051384;GO:…	http://amigo.geneontology.org/visualize?term_data_type=json&mode=amigo&term_data={%22GO%3A0042493%22%3A%7B%22fill%22%3A%22%23ffff66%22%2C%22font%22%3A%22black%22%7D,%22GO%3A0008152%22%3A%7B%22fill%22%3A%22%23ffff66%22%2C%22font%22%3A%22black%22%7D,%22GO%3A0001666%22%3A%7B%22fill%22%3A%22%23ffff66%22%2C%22font%22%3A%22black%22%7D,%22GO%3A0014070%22%3A%7B%22fill%22%3A%22%23ffff66%22%2C%22font%22%3A…
Aldehyde dehydrogenase, mitochondrial OS=Rattus norvegicus (Rat) GN=Aldh2 PE=1 SV=1	sp|P11884|ALDH2_RAT	56488.5	3			0.079			ELGEYGLQAYTEVK-VAEQTPLTALYVANLIK-YGLAAAVFTK			3				P11884	P11884	ALDH2_RAT	Aldh2	Aldehyde dehydrogenase, mitochondrial	10116	sp	GO:0005739: mitochondrion GO:0005759: mitochondrial matrix	GO:0005575;GO:0005622;GO:0005623;GO:0005737;GO:0005739;GO:0005759;GO:0031974;GO:0043226;GO:0043227;GO:0043229;GO:0043231;GO:0043233;GO:0044422;GO:0044424;GO:0044429;GO:0044444;GO:0044446;GO:0044464;GO:0070013	http://amigo.geneontology.org/visualize?term_data_type=json&mode=amigo&term_data={%22GO%3A0005759%22%3A%7B%22fill%22%3A%22%23ffff66%22%2C%22font%22%3A%22black%22%7D,%22GO%3A0005739%22%3A%7B%22fill%22%3A%22%23ffff66%22%2C%22font%22%3A%22black%22%7D}&format=png&mode=basic&term_data_type=json	GO:0004029: aldehyde dehydrogenase (NAD) activity GO:0005515: protein binding GO:0016491: oxidoreductase activity GO:0016620: oxidoreductase activity, acting on the aldehyde or oxo group of donors, NAD or NADP as acceptor GO:0042802: identical protein binding GO:0043878: glyceraldehyde-3-phosphate dehydrogenase (NAD+) (non-phosphorylating) activity GO:0070404: NADH binding	GO:0000166;GO:0003674;GO:0003824;GO:0004029;GO:0005488;GO:0005515;GO:0016491;GO:0016620;GO:0016903;GO:0036094;GO:0042802;GO:0043167;GO:0043168;GO:0043878;GO:0048037;GO:0050662;GO:0051287;GO:0070404;GO:0097159;GO:1901265;GO:1901363	http://amigo.geneontology.org/visualize?term_data_type=json&mode=amigo&term_data={%22GO%3A0005515%22%3A%7B%22fill%22%3A%22%23ffff66%22%2C%22font%22%3A%22black%22%7D,%22GO%3A0070404%22%3A%7B%22fill%22%3A%22%23ffff66%22%2C%22font%22%3A%22black%22%7D,%22GO%3A0004029%22%3A%7B%22fill%22%3A%22%23ffff66%22%2C%22font%22%3A%22black%22%7D,%22GO%3A0042802%22%3A%7B%22fill%22%3A%22%23ffff66%22%2C%22font%22%3A…	GO:0001889: liver development GO:0006068: ethanol catabolic process GO:0008152: metabolic process GO:0032355: response to estradiol GO:0032496: response to lipopolysaccharide GO:0032570: response to progesterone GO:0032870: cellular response to hormone stimulus GO:0033574: response to testosterone GO:0035094: response to nicotine GO:0043066: negative regulation of apoptotic process GO:0055093: re…	GO:0001101;GO:0001889;GO:0002237;GO:0006066;GO:0006067;GO:0006068;GO:0006915;GO:0006950;GO:0007275;GO:0008150;GO:0008152;GO:0008219;GO:0009056;GO:0009605;GO:0009607;GO:0009617;GO:0009628;GO:0009636;GO:0009719;GO:0009725;GO:0009987;GO:0010033;GO:0010941;GO:0012501;GO:0014070;GO:0016999;GO:0017001;GO:0017144;GO:0032355;GO:0032496;GO:0032501;GO:0032502;GO:0032570;GO:0032870;GO:0033574;GO:0033993;GO:…	http://amigo.geneontology.org/visualize?term_data_type=json&mode=amigo&term_data={%22GO%3A0035094%22%3A%7B%22fill%22%3A%22%23ffff66%22%2C%22font%22%3A%22black%22%7D,%22GO%3A0032570%22%3A%7B%22fill%22%3A%22%23ffff66%22%2C%22font%22%3A%22black%22%7D,%22GO%3A0032355%22%3A%7B%22fill%22%3A%22%23ffff66%22%2C%22font%22%3A%22black%22%7D,%22GO%3A0006068%22%3A%7B%22fill%22%3A%22%23ffff66%22%2C%22font%22%3A…
Aldehyde oxidase 3 OS=Rattus norvegicus (Rat) GN=Aox3 PE=1 SV=1	sp|Q5QE80|AOXC_RAT	146753	1			0.0075			TNLPSNTAFR			2				Q5QE80	Q5QE80	AOXC_RAT	Aox3	Aldehyde oxidase 3	10116	sp	GO:0005737: cytoplasm GO:0005829: cytosol	GO:0005575;GO:0005622;GO:0005623;GO:0005737;GO:0005829;GO:0044424;GO:0044444;GO:0044464	http://amigo.geneontology.org/visualize?term_data_type=json&mode=amigo&term_data={%22GO%3A0005737%22%3A%7B%22fill%22%3A%22%23ffff66%22%2C%22font%22%3A%22black%22%7D,%22GO%3A0005829%22%3A%7B%22fill%22%3A%22%23ffff66%22%2C%22font%22%3A%22black%22%7D}&format=png&mode=basic&term_data_type=json	GO:0004031: aldehyde oxidase activity GO:0004854: xanthine dehydrogenase activity GO:0005506: iron ion binding GO:0009055: electron transfer activity GO:0016491: oxidoreductase activity GO:0016614: oxidoreductase activity, acting on CH-OH group of donors GO:0016903: oxidoreductase activity, acting on the aldehyde or oxo group of donors GO:0042803: protein homodimerization activity GO:0043546: mol…	GO:0000166;GO:0003674;GO:0003824;GO:0004031;GO:0004854;GO:0005488;GO:0005506;GO:0005515;GO:0009055;GO:0016491;GO:0016614;GO:0016623;GO:0016725;GO:0016726;GO:0016903;GO:0036094;GO:0042802;GO:0042803;GO:0043167;GO:0043168;GO:0043169;GO:0043546;GO:0046872;GO:0046914;GO:0046983;GO:0048037;GO:0050250;GO:0050660;GO:0050662;GO:0051287;GO:0051536;GO:0051537;GO:0051540;GO:0097159;GO:0102797;GO:0102798;GO:…	http://amigo.geneontology.org/visualize?term_data_type=json&mode=amigo&term_data={%22GO%3A0102798%22%3A%7B%22fill%22%3A%22%23ffff66%22%2C%22font%22%3A%22black%22%7D,%22GO%3A0051537%22%3A%7B%22fill%22%3A%22%23ffff66%22%2C%22font%22%3A%22black%22%7D,%22GO%3A0005506%22%3A%7B%22fill%22%3A%22%23ffff66%22%2C%22font%22%3A%22black%22%7D,%22GO%3A0050660%22%3A%7B%22fill%22%3A%22%23ffff66%22%2C%22font%22%3A…	GO:0009115: xanthine catabolic process GO:0017144: drug metabolic process GO:0022900: electron transport chain GO:0055114: oxidation-reduction process	GO:0006091;GO:0006139;GO:0006144;GO:0006145;GO:0006725;GO:0006807;GO:0008150;GO:0008152;GO:0009056;GO:0009112;GO:0009115;GO:0009987;GO:0017144;GO:0019439;GO:0022900;GO:0034641;GO:0044237;GO:0044238;GO:0044248;GO:0044270;GO:0044281;GO:0046110;GO:0046113;GO:0046483;GO:0046700;GO:0055086;GO:0055114;GO:0071704;GO:0072521;GO:0072523;GO:1901360;GO:1901361;GO:1901564;GO:1901565;GO:1901575	http://amigo.geneontology.org/visualize?term_data_type=json&mode=amigo&term_data={%22GO%3A0017144%22%3A%7B%22fill%22%3A%22%23ffff66%22%2C%22font%22%3A%22black%22%7D,%22GO%3A0055114%22%3A%7B%22fill%22%3A%22%23ffff66%22%2C%22font%22%3A%22black%22%7D,%22GO%3A0022900%22%3A%7B%22fill%22%3A%22%23ffff66%22%2C%22font%22%3A%22black%22%7D,%22GO%3A0009115%22%3A%7B%22fill%22%3A%22%23ffff66%22%2C%22font%22%3A…
Aldehyde oxidase 4 OS=Rattus norvegicus (Rat) GN=Aox4 PE=2 SV=1	sp|Q5QE79|AOXD_RAT	147843	25	3	2	0.264	0.0307	0.024	AFEESISLSATGYFK-AVQNAcQTLLDR-cNLLPEEIR-DILHSLTLEQPK-DLQmLFGSVAPTVVSASQTcK-GFGFPQATVVVEAYIAAVASK-GLGEAGmFLGSSVLFAIYDAVTTAR-GLSDIFPLNSPATPEVIR-IEQGNVDYAFK-INQELcLTVVTSTR-ITYDDIEPAIITIEQALEHNSFLSSEK-IYHYPATAcLVPVcSLHGAAVTTVEGVGSIK-KAFEESISLSATGYFK-KIEQGNVDYAFK-KVLHLTGTK-NHPEPTPDQITEALGGNLcR-NPIAIYSSK-PSSSDELIFFVNGK-QENAFAIVNAGmSVEFEEGTNTIK-RTLIISLLFK-SENAYHIPNFR-SNDmLITAGR-TLIISLLFK-TNLPSNTAFR-VTKPA…	AVQNAcQTLLDR-cNLLPEEIR-NHPEPTPDQITEALGGNLcR	AVQNAcQTLLDR-NHPEPTPDQITEALGGNLcR	38	3	2		Q5QE79	Q5QE79	AOXD_RAT	Aox4	Aldehyde oxidase 4	10116	sp	GO:0005737: cytoplasm GO:0005829: cytosol	GO:0005575;GO:0005622;GO:0005623;GO:0005737;GO:0005829;GO:0044424;GO:0044444;GO:0044464	http://amigo.geneontology.org/visualize?term_data_type=json&mode=amigo&term_data={%22GO%3A0005737%22%3A%7B%22fill%22%3A%22%23ffff66%22%2C%22font%22%3A%22black%22%7D,%22GO%3A0005829%22%3A%7B%22fill%22%3A%22%23ffff66%22%2C%22font%22%3A%22black%22%7D}&format=png&mode=basic&term_data_type=json	GO:0004031: aldehyde oxidase activity GO:0004854: xanthine dehydrogenase activity GO:0005506: iron ion binding GO:0009055: electron transfer activity GO:0016491: oxidoreductase activity GO:0016614: oxidoreductase activity, acting on CH-OH group of donors GO:0016903: oxidoreductase activity, acting on the aldehyde or oxo group of donors GO:0042803: protein homodimerization activity GO:0043546: mol…	GO:0000166;GO:0003674;GO:0003824;GO:0004031;GO:0004854;GO:0005488;GO:0005506;GO:0005515;GO:0009055;GO:0016491;GO:0016614;GO:0016623;GO:0016725;GO:0016726;GO:0016903;GO:0036094;GO:0042802;GO:0042803;GO:0043167;GO:0043168;GO:0043169;GO:0043546;GO:0046872;GO:0046914;GO:0046983;GO:0048037;GO:0050250;GO:0050660;GO:0050662;GO:0051287;GO:0051536;GO:0051537;GO:0051540;GO:0097159;GO:0102797;GO:0102798;GO:…	http://amigo.geneontology.org/visualize?term_data_type=json&mode=amigo&term_data={%22GO%3A0102798%22%3A%7B%22fill%22%3A%22%23ffff66%22%2C%22font%22%3A%22black%22%7D,%22GO%3A0051537%22%3A%7B%22fill%22%3A%22%23ffff66%22%2C%22font%22%3A%22black%22%7D,%22GO%3A0050660%22%3A%7B%22fill%22%3A%22%23ffff66%22%2C%22font%22%3A%22black%22%7D,%22GO%3A0004854%22%3A%7B%22fill%22%3A%22%23ffff66%22%2C%22font%22%3A…	GO:0009115: xanthine catabolic process GO:0017144: drug metabolic process GO:0022900: electron transport chain GO:0055114: oxidation-reduction process	GO:0006091;GO:0006139;GO:0006144;GO:0006145;GO:0006725;GO:0006807;GO:0008150;GO:0008152;GO:0009056;GO:0009112;GO:0009115;GO:0009987;GO:0017144;GO:0019439;GO:0022900;GO:0034641;GO:0044237;GO:0044238;GO:0044248;GO:0044270;GO:0044281;GO:0046110;GO:0046113;GO:0046483;GO:0046700;GO:0055086;GO:0055114;GO:0071704;GO:0072521;GO:0072523;GO:1901360;GO:1901361;GO:1901564;GO:1901565;GO:1901575	http://amigo.geneontology.org/visualize?term_data_type=json&mode=amigo&term_data={%22GO%3A0009115%22%3A%7B%22fill%22%3A%22%23ffff66%22%2C%22font%22%3A%22black%22%7D,%22GO%3A0017144%22%3A%7B%22fill%22%3A%22%23ffff66%22%2C%22font%22%3A%22black%22%7D,%22GO%3A0055114%22%3A%7B%22fill%22%3A%22%23ffff66%22%2C%22font%22%3A%22black%22%7D,%22GO%3A0022900%22%3A%7B%22fill%22%3A%22%23ffff66%22%2C%22font%22%3A…
Aldo-keto reductase family 1 member C21 OS=Rattus norvegicus (Rat) GN=Akr1c21 PE=2 SV=1	sp|Q6AYQ2|AK1CL_RAT	36135.9	1			0.0283			REDIFYTSK			1				Q6AYQ2	Q6AYQ2	AK1CL_RAT	Akr1c21	Aldo-keto reductase family 1 member C21	10116	sp	GO:0005737: cytoplasm	GO:0005575;GO:0005622;GO:0005623;GO:0005737;GO:0044424;GO:0044464	http://amigo.geneontology.org/visualize?term_data_type=json&mode=amigo&term_data={%22GO%3A0005737%22%3A%7B%22fill%22%3A%22%23ffff66%22%2C%22font%22%3A%22black%22%7D}&format=png&mode=basic&term_data_type=json	GO:0016491: oxidoreductase activity GO:0047023: androsterone dehydrogenase activity	GO:0003674;GO:0003824;GO:0016229;GO:0016491;GO:0016614;GO:0016616;GO:0033764;GO:0047023	http://amigo.geneontology.org/visualize?term_data_type=json&mode=amigo&term_data={%22GO%3A0047023%22%3A%7B%22fill%22%3A%22%23ffff66%22%2C%22font%22%3A%22black%22%7D,%22GO%3A0016491%22%3A%7B%22fill%22%3A%22%23ffff66%22%2C%22font%22%3A%22black%22%7D}&format=png&mode=basic&term_data_type=json	GO:0006629: lipid metabolic process GO:0008202: steroid metabolic process GO:0055114: oxidation-reduction process	GO:0006629;GO:0008150;GO:0008152;GO:0008202;GO:0044238;GO:0055114;GO:0071704;GO:1901360	http://amigo.geneontology.org/visualize?term_data_type=json&mode=amigo&term_data={%22GO%3A0006629%22%3A%7B%22fill%22%3A%22%23ffff66%22%2C%22font%22%3A%22black%22%7D,%22GO%3A0055114%22%3A%7B%22fill%22%3A%22%23ffff66%22%2C%22font%22%3A%22black%22%7D,%22GO%3A0008202%22%3A%7B%22fill%22%3A%22%23ffff66%22%2C%22font%22%3A%22black%22%7D}&format=png&mode=basic&term_data_type=json
Aldose reductase OS=Rattus norvegicus (Rat) GN=Akr1b1 PE=1 SV=3	sp|P07943|ALDR_RAT	35797.7	1			0.0443			AIGVSNFNPLQIER			1				P07943	P07943	ALDR_RAT	Akr1b1	Aldose reductase	10116	sp	GO:0005615: extracellular space GO:0005654: nucleoplasm GO:0005737: cytoplasm GO:0005829: cytosol GO:0032838: plasma membrane bounded cell projection cytoplasm GO:0033010: paranodal junction GO:0042629: mast cell granule GO:0043220: Schmidt-Lanterman incisure GO:0048471: perinuclear region of cytoplasm GO:0097454: Schwann cell microvillus	GO:0000323;GO:0005575;GO:0005576;GO:0005615;GO:0005622;GO:0005623;GO:0005634;GO:0005654;GO:0005737;GO:0005764;GO:0005773;GO:0005829;GO:0005902;GO:0005911;GO:0030054;GO:0031974;GO:0031981;GO:0032838;GO:0033010;GO:0042629;GO:0042995;GO:0043209;GO:0043218;GO:0043220;GO:0043226;GO:0043227;GO:0043229;GO:0043231;GO:0043233;GO:0044421;GO:0044422;GO:0044424;GO:0044428;GO:0044444;GO:0044446;GO:0044463;GO:…	http://amigo.geneontology.org/visualize?term_data_type=json&mode=amigo&term_data={%22GO%3A0005615%22%3A%7B%22fill%22%3A%22%23ffff66%22%2C%22font%22%3A%22black%22%7D,%22GO%3A0005737%22%3A%7B%22fill%22%3A%22%23ffff66%22%2C%22font%22%3A%22black%22%7D,%22GO%3A0032838%22%3A%7B%22fill%22%3A%22%23ffff66%22%2C%22font%22%3A%22black%22%7D,%22GO%3A0005654%22%3A%7B%22fill%22%3A%22%23ffff66%22%2C%22font%22%3A…	GO:0004032: alditol:NADP+ 1-oxidoreductase activity GO:0016491: oxidoreductase activity GO:0043795: glyceraldehyde oxidoreductase activity	GO:0003674;GO:0003824;GO:0004032;GO:0004033;GO:0008106;GO:0016491;GO:0016614;GO:0016616;GO:0016903;GO:0043795	http://amigo.geneontology.org/visualize?term_data_type=json&mode=amigo&term_data={%22GO%3A0004032%22%3A%7B%22fill%22%3A%22%23ffff66%22%2C%22font%22%3A%22black%22%7D,%22GO%3A0016491%22%3A%7B%22fill%22%3A%22%23ffff66%22%2C%22font%22%3A%22black%22%7D,%22GO%3A0043795%22%3A%7B%22fill%22%3A%22%23ffff66%22%2C%22font%22%3A%22black%22%7D}&format=png&mode=basic&term_data_type=json	GO:0001894: tissue homeostasis GO:0003091: renal water homeostasis GO:0005996: monosaccharide metabolic process GO:0006061: sorbitol biosynthetic process GO:0009414: response to water deprivation GO:0010033: response to organic substance GO:0018931: naphthalene metabolic process GO:0031098: stress-activated protein kinase signaling cascade GO:0035809: regulation of urine volume GO:0042415: norepi…	GO:0000003;GO:0001101;GO:0001655;GO:0001822;GO:0001894;GO:0003008;GO:0003014;GO:0003091;GO:0005975;GO:0005996;GO:0006059;GO:0006060;GO:0006061;GO:0006066;GO:0006584;GO:0006725;GO:0006807;GO:0006915;GO:0006950;GO:0006970;GO:0006972;GO:0007154;GO:0007165;GO:0007259;GO:0007275;GO:0007565;GO:0008150;GO:0008152;GO:0008219;GO:0008283;GO:0008284;GO:0009058;GO:0009414;GO:0009415;GO:0009628;GO:0009651;GO:…	http://amigo.geneontology.org/visualize?term_data_type=json&mode=amigo&term_data={%22GO%3A0060135%22%3A%7B%22fill%22%3A%22%23ffff66%22%2C%22font%22%3A%22black%22%7D,%22GO%3A0072001%22%3A%7B%22fill%22%3A%22%23ffff66%22%2C%22font%22%3A%22black%22%7D,%22GO%3A0031098%22%3A%7B%22fill%22%3A%22%23ffff66%22%2C%22font%22%3A%22black%22%7D,%22GO%3A0042415%22%3A%7B%22fill%22%3A%22%23ffff66%22%2C%22font%22%3A…
Aldose reductase-related protein 1 OS=Rattus norvegicus (Rat) GN=Akr1b7 PE=1 SV=1	sp|Q5RJP0|ALD1_RAT	36122.5	1			0.0285			REDLFIVSK			1				Q5RJP0	Q5RJP0	ALD1_RAT	Akr1b7	Aldose reductase-related protein 1	10116	sp	GO:0005737: cytoplasm	GO:0005575;GO:0005622;GO:0005623;GO:0005737;GO:0044424;GO:0044464	http://amigo.geneontology.org/visualize?term_data_type=json&mode=amigo&term_data={%22GO%3A0005737%22%3A%7B%22fill%22%3A%22%23ffff66%22%2C%22font%22%3A%22black%22%7D}&format=png&mode=basic&term_data_type=json	GO:0004032: alditol:NADP+ 1-oxidoreductase activity GO:0004033: aldo-keto reductase (NADP) activity GO:0016491: oxidoreductase activity	GO:0003674;GO:0003824;GO:0004032;GO:0004033;GO:0008106;GO:0016491;GO:0016614;GO:0016616	http://amigo.geneontology.org/visualize?term_data_type=json&mode=amigo&term_data={%22GO%3A0004032%22%3A%7B%22fill%22%3A%22%23ffff66%22%2C%22font%22%3A%22black%22%7D,%22GO%3A0016491%22%3A%7B%22fill%22%3A%22%23ffff66%22%2C%22font%22%3A%22black%22%7D,%22GO%3A0004033%22%3A%7B%22fill%22%3A%22%23ffff66%22%2C%22font%22%3A%22black%22%7D}&format=png&mode=basic&term_data_type=json	GO:0055114: oxidation-reduction process	GO:0008150;GO:0008152;GO:0055114	http://amigo.geneontology.org/visualize?term_data_type=json&mode=amigo&term_data={%22GO%3A0055114%22%3A%7B%22fill%22%3A%22%23ffff66%22%2C%22font%22%3A%22black%22%7D}&format=png&mode=basic&term_data_type=json
Alpha/beta hydrolase domain-containing protein 14B OS=Rattus norvegicus (Rat) GN=Abhd14b PE=2 SV=1	sp|Q6DGG1|ABHEB_RAT	22618.3	1			0.0476			FSVLLLHGIR			1				Q6DGG1	Q6DGG1	ABHEB_RAT	Abhd14b	Protein ABHD14B	10116	sp	GO:0005634: nucleus GO:0005730: nucleolus GO:0005737: cytoplasm GO:0005829: cytosol	GO:0005575;GO:0005622;GO:0005623;GO:0005634;GO:0005730;GO:0005737;GO:0005829;GO:0031974;GO:0031981;GO:0043226;GO:0043227;GO:0043228;GO:0043229;GO:0043231;GO:0043232;GO:0043233;GO:0044422;GO:0044424;GO:0044428;GO:0044444;GO:0044446;GO:0044464;GO:0070013	http://amigo.geneontology.org/visualize?term_data_type=json&mode=amigo&term_data={%22GO%3A0005737%22%3A%7B%22fill%22%3A%22%23ffff66%22%2C%22font%22%3A%22black%22%7D,%22GO%3A0005730%22%3A%7B%22fill%22%3A%22%23ffff66%22%2C%22font%22%3A%22black%22%7D,%22GO%3A0005829%22%3A%7B%22fill%22%3A%22%23ffff66%22%2C%22font%22%3A%22black%22%7D,%22GO%3A0005634%22%3A%7B%22fill%22%3A%22%23ffff66%22%2C%22font%22%3A…	GO:0016787: hydrolase activity	GO:0003674;GO:0003824;GO:0016787	http://amigo.geneontology.org/visualize?term_data_type=json&mode=amigo&term_data={%22GO%3A0016787%22%3A%7B%22fill%22%3A%22%23ffff66%22%2C%22font%22%3A%22black%22%7D}&format=png&mode=basic&term_data_type=json	GO:0045944: positive regulation of transcription by RNA polymerase II	GO:0006139;GO:0006351;GO:0006355;GO:0006357;GO:0006366;GO:0006725;GO:0006807;GO:0008150;GO:0008152;GO:0009058;GO:0009059;GO:0009889;GO:0009891;GO:0009893;GO:0009987;GO:0010467;GO:0010468;GO:0010556;GO:0010557;GO:0010604;GO:0010628;GO:0016070;GO:0018130;GO:0019219;GO:0019222;GO:0019438;GO:0031323;GO:0031325;GO:0031326;GO:0031328;GO:0032774;GO:0034641;GO:0034645;GO:0034654;GO:0043170;GO:0044237;GO:…	http://amigo.geneontology.org/visualize?term_data_type=json&mode=amigo&term_data={%22GO%3A0045944%22%3A%7B%22fill%22%3A%22%23ffff66%22%2C%22font%22%3A%22black%22%7D}&format=png&mode=basic&term_data_type=json
Alpha-1-antiproteinase OS=Rattus norvegicus (Rat) GN=Serpina1 PE=1 SV=2	sp|P17475|A1AT_RAT	46137.6	8	1	1	0.29	0.0438	0.0438	FDHPFIFmIVESETQSPLFVGK-ISSNLADFAFSLYR-KVINDYVEK-mQHLEQTLTK-NNYHSEAFSVNFADSEEAKK-QLDEDTVFALVNYIFFK-TLLSSLGITR-VFNNDADLSGITEDAPLK	VFNNDADLSGITEDAPLK	VFNNDADLSGITEDAPLK	14	2	1		P17475	P17475	A1AT_RAT	Serpina1	Alpha-1-antiproteinase	10116	sp	GO:0005576: extracellular region GO:0005615: extracellular space	GO:0005575;GO:0005576;GO:0005615;GO:0044421	http://amigo.geneontology.org/visualize?term_data_type=json&mode=amigo&term_data={%22GO%3A0005615%22%3A%7B%22fill%22%3A%22%23ffff66%22%2C%22font%22%3A%22black%22%7D,%22GO%3A0005576%22%3A%7B%22fill%22%3A%22%23ffff66%22%2C%22font%22%3A%22black%22%7D}&format=png&mode=basic&term_data_type=json	GO:0004866: endopeptidase inhibitor activity GO:0004867: serine-type endopeptidase inhibitor activity GO:0005515: protein binding GO:0030414: peptidase inhibitor activity	GO:0003674;GO:0004857;GO:0004866;GO:0004867;GO:0005488;GO:0005515;GO:0030234;GO:0030414;GO:0061134;GO:0061135;GO:0098772	http://amigo.geneontology.org/visualize?term_data_type=json&mode=amigo&term_data={%22GO%3A0005515%22%3A%7B%22fill%22%3A%22%23ffff66%22%2C%22font%22%3A%22black%22%7D,%22GO%3A0030414%22%3A%7B%22fill%22%3A%22%23ffff66%22%2C%22font%22%3A%22black%22%7D,%22GO%3A0004866%22%3A%7B%22fill%22%3A%22%23ffff66%22%2C%22font%22%3A%22black%22%7D,%22GO%3A0004867%22%3A%7B%22fill%22%3A%22%23ffff66%22%2C%22font%22%3A…	GO:0001666: response to hypoxia GO:0006953: acute-phase response GO:0006954: inflammatory response GO:0010035: response to inorganic substance GO:0010288: response to lead ion GO:0010466: negative regulation of peptidase activity GO:0014070: response to organic cyclic compound GO:0032355: response to estradiol GO:0032496: response to lipopolysaccharide GO:0033986: response to methanol GO:0034014:…	GO:0001101;GO:0001666;GO:0002237;GO:0002526;GO:0006508;GO:0006807;GO:0006950;GO:0006952;GO:0006953;GO:0006954;GO:0008150;GO:0008152;GO:0009605;GO:0009607;GO:0009617;GO:0009628;GO:0009719;GO:0009725;GO:0009892;GO:0009987;GO:0010033;GO:0010035;GO:0010038;GO:0010288;GO:0010466;GO:0010605;GO:0010951;GO:0014070;GO:0019222;GO:0019538;GO:0030162;GO:0031323;GO:0031324;GO:0032268;GO:0032269;GO:0032355;GO:…	http://amigo.geneontology.org/visualize?term_data_type=json&mode=amigo&term_data={%22GO%3A0032355%22%3A%7B%22fill%22%3A%22%23ffff66%22%2C%22font%22%3A%22black%22%7D,%22GO%3A0010466%22%3A%7B%22fill%22%3A%22%23ffff66%22%2C%22font%22%3A%22black%22%7D,%22GO%3A0001666%22%3A%7B%22fill%22%3A%22%23ffff66%22%2C%22font%22%3A%22black%22%7D,%22GO%3A0010035%22%3A%7B%22fill%22%3A%22%23ffff66%22%2C%22font%22%3A…
Alpha-1-inhibitor 3 OS=Rattus norvegicus (Rat) GN=A1i3 PE=1 SV=1	sp|P14046|A1I3_RAT	163774	6			0.0582			AHFSVmGDILSSAIK-FSIDTNGISDYSLNIK-LVDIKGDPIPNEQVLIK-TPSVTVQSSGSFSQK-VLIVEPEGIKK-VTASPQSLcGLR			6				P14046	P14046	A1I3_RAT	A1i3	Alpha-1-inhibitor 3	10116	sp	GO:0005576: extracellular region GO:0005615: extracellular space	GO:0005575;GO:0005576;GO:0005615;GO:0044421	http://amigo.geneontology.org/visualize?term_data_type=json&mode=amigo&term_data={%22GO%3A0005576%22%3A%7B%22fill%22%3A%22%23ffff66%22%2C%22font%22%3A%22black%22%7D,%22GO%3A0005615%22%3A%7B%22fill%22%3A%22%23ffff66%22%2C%22font%22%3A%22black%22%7D}&format=png&mode=basic&term_data_type=json	GO:0004866: endopeptidase inhibitor activity GO:0004867: serine-type endopeptidase inhibitor activity GO:0030414: peptidase inhibitor activity	GO:0003674;GO:0004857;GO:0004866;GO:0004867;GO:0030234;GO:0030414;GO:0061134;GO:0061135;GO:0098772	http://amigo.geneontology.org/visualize?term_data_type=json&mode=amigo&term_data={%22GO%3A0004867%22%3A%7B%22fill%22%3A%22%23ffff66%22%2C%22font%22%3A%22black%22%7D,%22GO%3A0030414%22%3A%7B%22fill%22%3A%22%23ffff66%22%2C%22font%22%3A%22black%22%7D,%22GO%3A0004866%22%3A%7B%22fill%22%3A%22%23ffff66%22%2C%22font%22%3A%22black%22%7D}&format=png&mode=basic&term_data_type=json	GO:0010466: negative regulation of peptidase activity GO:0010951: negative regulation of endopeptidase activity	GO:0006508;GO:0006807;GO:0008150;GO:0008152;GO:0009892;GO:0009987;GO:0010466;GO:0010605;GO:0010951;GO:0019222;GO:0019538;GO:0030162;GO:0031323;GO:0031324;GO:0032268;GO:0032269;GO:0043086;GO:0043170;GO:0044092;GO:0044237;GO:0044238;GO:0044260;GO:0044267;GO:0045861;GO:0048519;GO:0048523;GO:0050789;GO:0050790;GO:0050794;GO:0051171;GO:0051172;GO:0051246;GO:0051248;GO:0051336;GO:0051346;GO:0052547;GO:…	http://amigo.geneontology.org/visualize?term_data_type=json&mode=amigo&term_data={%22GO%3A0010466%22%3A%7B%22fill%22%3A%22%23ffff66%22%2C%22font%22%3A%22black%22%7D,%22GO%3A0010951%22%3A%7B%22fill%22%3A%22%23ffff66%22%2C%22font%22%3A%22black%22%7D}&format=png&mode=basic&term_data_type=json
Alpha-1-macroglobulin OS=Rattus norvegicus (Rat) GN=A1m PE=1 SV=1	sp|Q63041|A1M_RAT	167126	9	1		0.0847	0.008		ANTFYRPGLPFFGQVLLVDEK-DLSSSDLTTASK-DLTFYYLIK-DTVVKPVIVEPEGIEK-LIVYTILPNEELIADVQK-mVSGFIPVKPSVK-QDLNDNDAYSVFQSIGLK-RSEVLESLNK-VAEVPALVQK	DLSSSDLTTASK		9	1			Q63041	Q63041	A1M_RAT	A1m	Alpha-1-macroglobulin	10116	sp	GO:0005576: extracellular region GO:0005615: extracellular space	GO:0005575;GO:0005576;GO:0005615;GO:0044421	http://amigo.geneontology.org/visualize?term_data_type=json&mode=amigo&term_data={%22GO%3A0005615%22%3A%7B%22fill%22%3A%22%23ffff66%22%2C%22font%22%3A%22black%22%7D,%22GO%3A0005576%22%3A%7B%22fill%22%3A%22%23ffff66%22%2C%22font%22%3A%22black%22%7D}&format=png&mode=basic&term_data_type=json	GO:0004866: endopeptidase inhibitor activity GO:0004867: serine-type endopeptidase inhibitor activity GO:0030414: peptidase inhibitor activity GO:0044877: protein-containing complex binding GO:0048403: brain-derived neurotrophic factor binding GO:0048406: nerve growth factor binding	GO:0003674;GO:0004857;GO:0004866;GO:0004867;GO:0005488;GO:0005515;GO:0019838;GO:0030234;GO:0030414;GO:0043121;GO:0044877;GO:0048403;GO:0048406;GO:0061134;GO:0061135;GO:0098772	http://amigo.geneontology.org/visualize?term_data_type=json&mode=amigo&term_data={%22GO%3A0048403%22%3A%7B%22fill%22%3A%22%23ffff66%22%2C%22font%22%3A%22black%22%7D,%22GO%3A0048406%22%3A%7B%22fill%22%3A%22%23ffff66%22%2C%22font%22%3A%22black%22%7D,%22GO%3A0030414%22%3A%7B%22fill%22%3A%22%23ffff66%22%2C%22font%22%3A%22black%22%7D,%22GO%3A0044877%22%3A%7B%22fill%22%3A%22%23ffff66%22%2C%22font%22%3A…	GO:0007566: embryo implantation GO:0010466: negative regulation of peptidase activity GO:0010951: negative regulation of endopeptidase activity	GO:0000003;GO:0006508;GO:0006807;GO:0007275;GO:0007565;GO:0007566;GO:0008150;GO:0008152;GO:0009892;GO:0009987;GO:0010466;GO:0010605;GO:0010951;GO:0019222;GO:0019538;GO:0022414;GO:0030162;GO:0031323;GO:0031324;GO:0032268;GO:0032269;GO:0032501;GO:0032502;GO:0043086;GO:0043170;GO:0044092;GO:0044237;GO:0044238;GO:0044260;GO:0044267;GO:0044703;GO:0044706;GO:0045861;GO:0048519;GO:0048523;GO:0048856;GO:…	http://amigo.geneontology.org/visualize?term_data_type=json&mode=amigo&term_data={%22GO%3A0010951%22%3A%7B%22fill%22%3A%22%23ffff66%22%2C%22font%22%3A%22black%22%7D,%22GO%3A0007566%22%3A%7B%22fill%22%3A%22%23ffff66%22%2C%22font%22%3A%22black%22%7D,%22GO%3A0010466%22%3A%7B%22fill%22%3A%22%23ffff66%22%2C%22font%22%3A%22black%22%7D}&format=png&mode=basic&term_data_type=json
Alpha-2-HS-glycoprotein OS=Rattus norvegicus (Rat) GN=Ahsg PE=1 SV=2	sp|P24090|FETUA_RAT	37981.1	1	1		0.0568	0.0312		VGQPGDAGAAGPVAPLcPGR	LGGEEVSVAcK		1	1			P24090	P24090	FETUA_RAT	Ahsg	Alpha-2-HS-glycoprotein	10116	sp	GO:0005576: extracellular region GO:0005615: extracellular space GO:0031012: extracellular matrix GO:0032991: protein-containing complex GO:0072562: blood microparticle	GO:0005575;GO:0005576;GO:0005615;GO:0031012;GO:0032991;GO:0044421;GO:0072562	http://amigo.geneontology.org/visualize?term_data_type=json&mode=amigo&term_data={%22GO%3A0005615%22%3A%7B%22fill%22%3A%22%23ffff66%22%2C%22font%22%3A%22black%22%7D,%22GO%3A0032991%22%3A%7B%22fill%22%3A%22%23ffff66%22%2C%22font%22%3A%22black%22%7D,%22GO%3A0005576%22%3A%7B%22fill%22%3A%22%23ffff66%22%2C%22font%22%3A%22black%22%7D,%22GO%3A0031012%22%3A%7B%22fill%22%3A%22%23ffff66%22%2C%22font%22%3A…	GO:0004866: endopeptidase inhibitor activity GO:0004869: cysteine-type endopeptidase inhibitor activity GO:0019210: kinase inhibitor activity GO:0030294: receptor signaling protein tyrosine kinase inhibitor activity	GO:0003674;GO:0004857;GO:0004860;GO:0004866;GO:0004869;GO:0019207;GO:0019210;GO:0019887;GO:0030234;GO:0030292;GO:0030294;GO:0030414;GO:0061134;GO:0061135;GO:0098772	http://amigo.geneontology.org/visualize?term_data_type=json&mode=amigo&term_data={%22GO%3A0004869%22%3A%7B%22fill%22%3A%22%23ffff66%22%2C%22font%22%3A%22black%22%7D,%22GO%3A0004866%22%3A%7B%22fill%22%3A%22%23ffff66%22%2C%22font%22%3A%22black%22%7D,%22GO%3A0019210%22%3A%7B%22fill%22%3A%22%23ffff66%22%2C%22font%22%3A%22black%22%7D,%22GO%3A0030294%22%3A%7B%22fill%22%3A%22%23ffff66%22%2C%22font%22%3A…	GO:0006953: acute-phase response GO:0008584: male gonad development GO:0010951: negative regulation of endopeptidase activity GO:0021987: cerebral cortex development GO:0030308: negative regulation of cell growth GO:0030502: negative regulation of bone mineralization GO:0031100: animal organ regeneration GO:0032869: cellular response to insulin stimulus GO:0042326: negative regulation of phosphor…	GO:0000003;GO:0001503;GO:0001558;GO:0001894;GO:0001932;GO:0001933;GO:0002526;GO:0003006;GO:0006464;GO:0006468;GO:0006469;GO:0006508;GO:0006793;GO:0006796;GO:0006807;GO:0006810;GO:0006897;GO:0006909;GO:0006950;GO:0006952;GO:0006953;GO:0006954;GO:0007154;GO:0007165;GO:0007166;GO:0007167;GO:0007169;GO:0007275;GO:0007399;GO:0007417;GO:0007420;GO:0007548;GO:0008150;GO:0008152;GO:0008286;GO:0008406;GO:…	http://amigo.geneontology.org/visualize?term_data_type=json&mode=amigo&term_data={%22GO%3A0031100%22%3A%7B%22fill%22%3A%22%23ffff66%22%2C%22font%22%3A%22black%22%7D,%22GO%3A0010951%22%3A%7B%22fill%22%3A%22%23ffff66%22%2C%22font%22%3A%22black%22%7D,%22GO%3A0008584%22%3A%7B%22fill%22%3A%22%23ffff66%22%2C%22font%22%3A%22black%22%7D,%22GO%3A0046627%22%3A%7B%22fill%22%3A%22%23ffff66%22%2C%22font%22%3A…
Alpha-actinin-1 OS=Rattus norvegicus (Rat) GN=Actn1 PE=1 SV=1	sp|Q9Z1P2|ACTN1_RAT	102964	2			0.0269			TINEVENQILTR-VGWEQLLTTIAR			3				Q9Z1P2	Q9Z1P2	ACTN1_RAT	Actn1	Alpha-actinin-1	10116	sp	GO:0001725: stress fiber GO:0001726: ruffle GO:0005634: nucleus GO:0005737: cytoplasm GO:0005829: cytosol GO:0005856: cytoskeleton GO:0005886: plasma membrane GO:0016020: membrane GO:0030018: Z disc GO:0030054: cell junction GO:0030864: cortical actin cytoskeleton GO:0042995: cell projection GO:0043197: dendritic spine	GO:0001725;GO:0001726;GO:0005575;GO:0005622;GO:0005623;GO:0005634;GO:0005737;GO:0005829;GO:0005856;GO:0005886;GO:0005938;GO:0015629;GO:0016020;GO:0030016;GO:0030017;GO:0030018;GO:0030054;GO:0030425;GO:0030863;GO:0030864;GO:0031252;GO:0031674;GO:0032432;GO:0036477;GO:0042641;GO:0042995;GO:0043005;GO:0043197;GO:0043226;GO:0043227;GO:0043228;GO:0043229;GO:0043231;GO:0043232;GO:0043292;GO:0044309;GO:…	http://amigo.geneontology.org/visualize?term_data_type=json&mode=amigo&term_data={%22GO%3A0016020%22%3A%7B%22fill%22%3A%22%23ffff66%22%2C%22font%22%3A%22black%22%7D,%22GO%3A0030054%22%3A%7B%22fill%22%3A%22%23ffff66%22%2C%22font%22%3A%22black%22%7D,%22GO%3A0005737%22%3A%7B%22fill%22%3A%22%23ffff66%22%2C%22font%22%3A%22black%22%7D,%22GO%3A0030864%22%3A%7B%22fill%22%3A%22%23ffff66%22%2C%22font%22%3A…	GO:0003779: actin binding GO:0005509: calcium ion binding GO:0005515: protein binding GO:0019904: protein domain specific binding GO:0046872: metal ion binding GO:0051015: actin filament binding	GO:0003674;GO:0003779;GO:0005488;GO:0005509;GO:0005515;GO:0008092;GO:0019904;GO:0043167;GO:0043169;GO:0044877;GO:0046872;GO:0051015	http://amigo.geneontology.org/visualize?term_data_type=json&mode=amigo&term_data={%22GO%3A0051015%22%3A%7B%22fill%22%3A%22%23ffff66%22%2C%22font%22%3A%22black%22%7D,%22GO%3A0005515%22%3A%7B%22fill%22%3A%22%23ffff66%22%2C%22font%22%3A%22black%22%7D,%22GO%3A0003779%22%3A%7B%22fill%22%3A%22%23ffff66%22%2C%22font%22%3A%22black%22%7D,%22GO%3A0046872%22%3A%7B%22fill%22%3A%22%23ffff66%22%2C%22font%22%3A…	GO:0051017: actin filament bundle assembly GO:0051764: actin crosslink formation	GO:0006996;GO:0007010;GO:0007015;GO:0008150;GO:0009987;GO:0016043;GO:0022607;GO:0030029;GO:0030036;GO:0044085;GO:0051017;GO:0051764;GO:0061572;GO:0071840;GO:0097435	http://amigo.geneontology.org/visualize?term_data_type=json&mode=amigo&term_data={%22GO%3A0051017%22%3A%7B%22fill%22%3A%22%23ffff66%22%2C%22font%22%3A%22black%22%7D,%22GO%3A0051764%22%3A%7B%22fill%22%3A%22%23ffff66%22%2C%22font%22%3A%22black%22%7D}&format=png&mode=basic&term_data_type=json
Alpha-actinin-4 OS=Rattus norvegicus (Rat) GN=Actn4 PE=1 SV=2	sp|Q9QXQ0|ACTN4_RAT	104918	2			0.0263			TINEVENQILTR-VGWEQLLTTIAR			3				Q9QXQ0	Q9QXQ0	ACTN4_RAT	Actn4	Alpha-actinin-4	10116	sp	GO:0001725: stress fiber GO:0005622: intracellular GO:0005634: nucleus GO:0005737: cytoplasm GO:0005829: cytosol GO:0005903: brush border GO:0005911: cell-cell junction GO:0015629: actin cytoskeleton GO:0016604: nuclear body GO:0030018: Z disc GO:0030054: cell junction GO:0030863: cortical cytoskeleton GO:0031143: pseudopodium GO:0032991: protein-containing complex GO:0043005: neuron projection G…	GO:0001725;GO:0005575;GO:0005622;GO:0005623;GO:0005634;GO:0005654;GO:0005737;GO:0005829;GO:0005856;GO:0005903;GO:0005911;GO:0005938;GO:0015629;GO:0016604;GO:0030016;GO:0030017;GO:0030018;GO:0030054;GO:0030863;GO:0031143;GO:0031674;GO:0031974;GO:0031981;GO:0032432;GO:0032991;GO:0042641;GO:0042995;GO:0043005;GO:0043226;GO:0043227;GO:0043228;GO:0043229;GO:0043231;GO:0043232;GO:0043233;GO:0043292;GO:…	http://amigo.geneontology.org/visualize?term_data_type=json&mode=amigo&term_data={%22GO%3A0005903%22%3A%7B%22fill%22%3A%22%23ffff66%22%2C%22font%22%3A%22black%22%7D,%22GO%3A0030054%22%3A%7B%22fill%22%3A%22%23ffff66%22%2C%22font%22%3A%22black%22%7D,%22GO%3A0005737%22%3A%7B%22fill%22%3A%22%23ffff66%22%2C%22font%22%3A%22black%22%7D,%22GO%3A0030863%22%3A%7B%22fill%22%3A%22%23ffff66%22%2C%22font%22%3A…	GO:0000977: RNA polymerase II regulatory region sequence-specific DNA binding GO:0001882: nucleoside binding GO:0003779: actin binding GO:0005509: calcium ion binding GO:0005515: protein binding GO:0030374: nuclear receptor transcription coactivator activity GO:0031490: chromatin DNA binding GO:0035257: nuclear hormone receptor binding GO:0042803: protein homodimerization activity GO:0042974: ret…	GO:0000976;GO:0000977;GO:0001012;GO:0001067;GO:0001882;GO:0003674;GO:0003676;GO:0003677;GO:0003682;GO:0003690;GO:0003712;GO:0003713;GO:0003779;GO:0005102;GO:0005488;GO:0005509;GO:0005515;GO:0008092;GO:0008134;GO:0030374;GO:0031490;GO:0035257;GO:0036094;GO:0042802;GO:0042803;GO:0042974;GO:0043167;GO:0043169;GO:0043565;GO:0044212;GO:0044325;GO:0044877;GO:0046872;GO:0046983;GO:0047485;GO:0051015;GO:…	http://amigo.geneontology.org/visualize?term_data_type=json&mode=amigo&term_data={%22GO%3A0051015%22%3A%7B%22fill%22%3A%22%23ffff66%22%2C%22font%22%3A%22black%22%7D,%22GO%3A0047485%22%3A%7B%22fill%22%3A%22%23ffff66%22%2C%22font%22%3A%22black%22%7D,%22GO%3A0031490%22%3A%7B%22fill%22%3A%22%23ffff66%22%2C%22font%22%3A%22black%22%7D,%22GO%3A0005515%22%3A%7B%22fill%22%3A%22%23ffff66%22%2C%22font%22%3A…	GO:0001666: response to hypoxia GO:0015031: protein transport GO:0030050: vesicle transport along actin filament GO:0030335: positive regulation of cell migration GO:0035357: peroxisome proliferator activated receptor signaling pathway GO:0042981: regulation of apoptotic process GO:0048384: retinoic acid receptor signaling pathway GO:0048549: positive regulation of pinocytosis GO:0051017: actin f…	GO:0000902;GO:0000904;GO:0001666;GO:0006139;GO:0006725;GO:0006807;GO:0006810;GO:0006897;GO:0006907;GO:0006915;GO:0006928;GO:0006950;GO:0006996;GO:0007010;GO:0007015;GO:0007043;GO:0007154;GO:0007155;GO:0007162;GO:0007165;GO:0008104;GO:0008150;GO:0008152;GO:0008219;GO:0009058;GO:0009059;GO:0009628;GO:0009653;GO:0009889;GO:0009891;GO:0009893;GO:0009966;GO:0009967;GO:0009987;GO:0010556;GO:0010557;GO:…	http://amigo.geneontology.org/visualize?term_data_type=json&mode=amigo&term_data={%22GO%3A0030335%22%3A%7B%22fill%22%3A%22%23ffff66%22%2C%22font%22%3A%22black%22%7D,%22GO%3A0035357%22%3A%7B%22fill%22%3A%22%23ffff66%22%2C%22font%22%3A%22black%22%7D,%22GO%3A0051017%22%3A%7B%22fill%22%3A%22%23ffff66%22%2C%22font%22%3A%22black%22%7D,%22GO%3A1901224%22%3A%7B%22fill%22%3A%22%23ffff66%22%2C%22font%22%3A…
Alpha-crystallin B chain OS=Rattus norvegicus (Rat) GN=Cryab PE=1 SV=1	sp|P23928|CRYAB_RAT	20089.4	2			0.137			APSWIDTGLSEMR-VLGDVIEVHGK			2				P23928	P23928	CRYAB_RAT	Cryab	Alpha-crystallin B chain	10116	sp	GO:0005634: nucleus GO:0005737: cytoplasm GO:0005739: mitochondrion GO:0005794: Golgi apparatus GO:0005829: cytosol GO:0005886: plasma membrane GO:0009986: cell surface GO:0014069: postsynaptic density GO:0015630: microtubule cytoskeleton GO:0030018: Z disc GO:0030424: axon GO:0031430: M band GO:0031674: I band GO:0032432: actin filament bundle GO:0043197: dendritic spine GO:0043204: perikaryon G…	GO:0005575;GO:0005622;GO:0005623;GO:0005634;GO:0005737;GO:0005739;GO:0005794;GO:0005829;GO:0005856;GO:0005886;GO:0009986;GO:0012505;GO:0014069;GO:0015629;GO:0015630;GO:0016020;GO:0030016;GO:0030017;GO:0030018;GO:0030424;GO:0030425;GO:0031430;GO:0031672;GO:0031674;GO:0032279;GO:0032432;GO:0036477;GO:0042995;GO:0043005;GO:0043025;GO:0043197;GO:0043204;GO:0043209;GO:0043226;GO:0043227;GO:0043228;GO:…	http://amigo.geneontology.org/visualize?term_data_type=json&mode=amigo&term_data={%22GO%3A0005737%22%3A%7B%22fill%22%3A%22%23ffff66%22%2C%22font%22%3A%22black%22%7D,%22GO%3A0030018%22%3A%7B%22fill%22%3A%22%23ffff66%22%2C%22font%22%3A%22black%22%7D,%22GO%3A0031674%22%3A%7B%22fill%22%3A%22%23ffff66%22%2C%22font%22%3A%22black%22%7D,%22GO%3A0032432%22%3A%7B%22fill%22%3A%22%23ffff66%22%2C%22font%22%3A…	GO:0001540: amyloid-beta binding GO:0005212: structural constituent of eye lens GO:0005515: protein binding GO:0008017: microtubule binding GO:0008092: cytoskeletal protein binding GO:0042802: identical protein binding GO:0042803: protein homodimerization activity GO:0044877: protein-containing complex binding GO:0046872: metal ion binding GO:0051082: unfolded protein binding	GO:0001540;GO:0003674;GO:0005198;GO:0005212;GO:0005488;GO:0005515;GO:0008017;GO:0008092;GO:0015631;GO:0033218;GO:0042277;GO:0042802;GO:0042803;GO:0043167;GO:0043169;GO:0044877;GO:0046872;GO:0046983;GO:0051082	http://amigo.geneontology.org/visualize?term_data_type=json&mode=amigo&term_data={%22GO%3A0005515%22%3A%7B%22fill%22%3A%22%23ffff66%22%2C%22font%22%3A%22black%22%7D,%22GO%3A0008092%22%3A%7B%22fill%22%3A%22%23ffff66%22%2C%22font%22%3A%22black%22%7D,%22GO%3A0042802%22%3A%7B%22fill%22%3A%22%23ffff66%22%2C%22font%22%3A%22black%22%7D,%22GO%3A0008017%22%3A%7B%22fill%22%3A%22%23ffff66%22%2C%22font%22%3A…	GO:0001666: response to hypoxia GO:0002088: lens development in camera-type eye GO:0006457: protein folding GO:0007021: tubulin complex assembly GO:0007517: muscle organ development GO:0007568: aging GO:0010259: multicellular organism aging GO:0010629: negative regulation of gene expression GO:0010941: regulation of cell death GO:0030308: negative regulation of cell growth GO:0031109: microtubule…	GO:0000165;GO:0000226;GO:0000302;GO:0001558;GO:0001654;GO:0001666;GO:0002088;GO:0006457;GO:0006464;GO:0006468;GO:0006508;GO:0006793;GO:0006796;GO:0006807;GO:0006810;GO:0006915;GO:0006950;GO:0006979;GO:0006996;GO:0007010;GO:0007017;GO:0007021;GO:0007154;GO:0007165;GO:0007275;GO:0007423;GO:0007517;GO:0007568;GO:0008150;GO:0008152;GO:0008219;GO:0009314;GO:0009628;GO:0009636;GO:0009653;GO:0009719;GO:…	http://amigo.geneontology.org/visualize?term_data_type=json&mode=amigo&term_data={%22GO%3A0043154%22%3A%7B%22fill%22%3A%22%23ffff66%22%2C%22font%22%3A%22black%22%7D,%22GO%3A0010941%22%3A%7B%22fill%22%3A%22%23ffff66%22%2C%22font%22%3A%22black%22%7D,%22GO%3A0043010%22%3A%7B%22fill%22%3A%22%23ffff66%22%2C%22font%22%3A%22black%22%7D,%22GO%3A0007021%22%3A%7B%22fill%22%3A%22%23ffff66%22%2C%22font%22%3A…
Alpha-enolase OS=Rattus norvegicus (Rat) GN=Eno1 PE=1 SV=4	sp|P04764|ENOA_RAT	47129	16	5	3	0.59	0.154	0.104	AAVPSGASTGIYEALELR-AGYTDQVVIGmDVAASEFYR-DATNVGDEGGFAPNILENK-FGANAILGVSLAVcK-FTATAGIQVVGDDLTVTNPK-GNPTVEVDLYTAK-HIADLAGNPEVILPVPAFNVINGGSHAGNK-IDQLmIEmDGTENK-IGAEVYHNLK-KLNVVEQEK-LAmQEFmILPVGASSFR-SGETEDTFIADLVVGLcTGQIK-TIAPALVSK-VNQIGSVTESLQAcK-YDLDFKSPDDASR-YITPDQLADLYK	DATNVGDEGGFAPNILENK-GNPTVEVDLYTAK-IDQLMIEMDGTENK-TIAPALVSK-YITPDQLADLYK	DATNVGDEGGFAPNILENK-IDQLMIEMDGTENK-YITPDQLADLYK	26	6	4		P04764	P04764	ENOA_RAT	Eno1	Alpha-enolase	10116	sp	GO:0000015: phosphopyruvate hydratase complex GO:0005737: cytoplasm GO:0005829: cytosol GO:0005886: plasma membrane GO:0009986: cell surface GO:0016020: membrane GO:0030426: growth cone GO:0043005: neuron projection GO:0045121: membrane raft GO:0097060: synaptic membrane GO:0099738: cell cortex region	GO:0000015;GO:0005575;GO:0005622;GO:0005623;GO:0005737;GO:0005829;GO:0005886;GO:0005938;GO:0009986;GO:0016020;GO:0030424;GO:0030426;GO:0030427;GO:0032991;GO:0033267;GO:0042995;GO:0043005;GO:0044424;GO:0044425;GO:0044444;GO:0044445;GO:0044448;GO:0044456;GO:0044459;GO:0044463;GO:0044464;GO:0045121;GO:0045202;GO:0071944;GO:0097060;GO:0097458;GO:0098589;GO:0098590;GO:0098805;GO:0098857;GO:0099568;GO:…	http://amigo.geneontology.org/visualize?term_data_type=json&mode=amigo&term_data={%22GO%3A0016020%22%3A%7B%22fill%22%3A%22%23ffff66%22%2C%22font%22%3A%22black%22%7D,%22GO%3A0005737%22%3A%7B%22fill%22%3A%22%23ffff66%22%2C%22font%22%3A%22black%22%7D,%22GO%3A0030426%22%3A%7B%22fill%22%3A%22%23ffff66%22%2C%22font%22%3A%22black%22%7D,%22GO%3A0099738%22%3A%7B%22fill%22%3A%22%23ffff66%22%2C%22font%22%3A…	GO:0000287: magnesium ion binding GO:0004634: phosphopyruvate hydratase activity GO:0005515: protein binding GO:0016829: lyase activity GO:0019899: enzyme binding GO:0031072: heat shock protein binding GO:0042803: protein homodimerization activity GO:0046872: metal ion binding GO:0046982: protein heterodimerization activity	GO:0000287;GO:0003674;GO:0003824;GO:0004634;GO:0005488;GO:0005515;GO:0016829;GO:0016835;GO:0016836;GO:0019899;GO:0031072;GO:0042802;GO:0042803;GO:0043167;GO:0043169;GO:0046872;GO:0046982;GO:0046983	http://amigo.geneontology.org/visualize?term_data_type=json&mode=amigo&term_data={%22GO%3A0005515%22%3A%7B%22fill%22%3A%22%23ffff66%22%2C%22font%22%3A%22black%22%7D,%22GO%3A0000287%22%3A%7B%22fill%22%3A%22%23ffff66%22%2C%22font%22%3A%22black%22%7D,%22GO%3A0004634%22%3A%7B%22fill%22%3A%22%23ffff66%22%2C%22font%22%3A%22black%22%7D,%22GO%3A0031072%22%3A%7B%22fill%22%3A%22%23ffff66%22%2C%22font%22%3A…	GO:0006096: glycolytic process GO:0051290: protein heterotetramerization GO:0061621: canonical glycolysis GO:0070371: ERK1 and ERK2 cascade GO:0071456: cellular response to hypoxia	GO:0000165;GO:0001666;GO:0005975;GO:0005996;GO:0006006;GO:0006007;GO:0006082;GO:0006090;GO:0006091;GO:0006096;GO:0006139;GO:0006163;GO:0006164;GO:0006165;GO:0006464;GO:0006468;GO:0006725;GO:0006732;GO:0006733;GO:0006734;GO:0006735;GO:0006753;GO:0006754;GO:0006757;GO:0006793;GO:0006796;GO:0006807;GO:0006950;GO:0007154;GO:0007165;GO:0008150;GO:0008152;GO:0009056;GO:0009058;GO:0009108;GO:0009117;GO:…	http://amigo.geneontology.org/visualize?term_data_type=json&mode=amigo&term_data={%22GO%3A0006096%22%3A%7B%22fill%22%3A%22%23ffff66%22%2C%22font%22%3A%22black%22%7D,%22GO%3A0070371%22%3A%7B%22fill%22%3A%22%23ffff66%22%2C%22font%22%3A%22black%22%7D,%22GO%3A0061621%22%3A%7B%22fill%22%3A%22%23ffff66%22%2C%22font%22%3A%22black%22%7D,%22GO%3A0051290%22%3A%7B%22fill%22%3A%22%23ffff66%22%2C%22font%22%3A…
Alpha-fetoprotein OS=Rattus norvegicus (Rat) GN=Afp PE=2 SV=1	sp|P02773|FETA_RAT	68387		1			0.0164			mSSDALAAmK			1			P02773	P02773	FETA_RAT	Afp	Alpha-fetoprotein	10116	sp	GO:0005576: extracellular region GO:0005615: extracellular space GO:0005737: cytoplasm	GO:0005575;GO:0005576;GO:0005615;GO:0005622;GO:0005623;GO:0005737;GO:0044421;GO:0044424;GO:0044464	http://amigo.geneontology.org/visualize?term_data_type=json&mode=amigo&term_data={%22GO%3A0005737%22%3A%7B%22fill%22%3A%22%23ffff66%22%2C%22font%22%3A%22black%22%7D,%22GO%3A0005576%22%3A%7B%22fill%22%3A%22%23ffff66%22%2C%22font%22%3A%22black%22%7D,%22GO%3A0005615%22%3A%7B%22fill%22%3A%22%23ffff66%22%2C%22font%22%3A%22black%22%7D}&format=png&mode=basic&term_data_type=json	GO:0003674: molecular_function GO:0046872: metal ion binding	GO:0003674;GO:0005488;GO:0043167;GO:0043169;GO:0046872	http://amigo.geneontology.org/visualize?term_data_type=json&mode=amigo&term_data={%22GO%3A0003674%22%3A%7B%22fill%22%3A%22%23ffff66%22%2C%22font%22%3A%22black%22%7D,%22GO%3A0046872%22%3A%7B%22fill%22%3A%22%23ffff66%22%2C%22font%22%3A%22black%22%7D}&format=png&mode=basic&term_data_type=json	GO:0001889: liver development GO:0010033: response to organic substance GO:0031016: pancreas development GO:0031100: animal organ regeneration	GO:0001889;GO:0007275;GO:0008150;GO:0010033;GO:0031016;GO:0031099;GO:0031100;GO:0032501;GO:0032502;GO:0042221;GO:0048513;GO:0048731;GO:0048732;GO:0048856;GO:0050896;GO:0061008	http://amigo.geneontology.org/visualize?term_data_type=json&mode=amigo&term_data={%22GO%3A0031100%22%3A%7B%22fill%22%3A%22%23ffff66%22%2C%22font%22%3A%22black%22%7D,%22GO%3A0010033%22%3A%7B%22fill%22%3A%22%23ffff66%22%2C%22font%22%3A%22black%22%7D,%22GO%3A0001889%22%3A%7B%22fill%22%3A%22%23ffff66%22%2C%22font%22%3A%22black%22%7D,%22GO%3A0031016%22%3A%7B%22fill%22%3A%22%23ffff66%22%2C%22font%22%3A…
Ankycorbin OS=Rattus norvegicus (Rat) GN=Rai14 PE=1 SV=2	sp|Q5U312|RAI14_RAT	109135			1			0.0102			aQEELAGLKR			1		Q5U312	Q5U312	RAI14_RAT	Rai14	Ankycorbin	10116	sp	GO:0001650: fibrillar center GO:0005634: nucleus GO:0005737: cytoplasm GO:0005829: cytosol GO:0005856: cytoskeleton GO:0005938: cell cortex GO:0030054: cell junction	GO:0001650;GO:0005575;GO:0005622;GO:0005623;GO:0005634;GO:0005730;GO:0005737;GO:0005829;GO:0005856;GO:0005938;GO:0030054;GO:0031974;GO:0031981;GO:0043226;GO:0043227;GO:0043228;GO:0043229;GO:0043231;GO:0043232;GO:0043233;GO:0044422;GO:0044424;GO:0044428;GO:0044444;GO:0044446;GO:0044452;GO:0044464;GO:0070013;GO:0071944;GO:0099568	http://amigo.geneontology.org/visualize?term_data_type=json&mode=amigo&term_data={%22GO%3A0005737%22%3A%7B%22fill%22%3A%22%23ffff66%22%2C%22font%22%3A%22black%22%7D,%22GO%3A0001650%22%3A%7B%22fill%22%3A%22%23ffff66%22%2C%22font%22%3A%22black%22%7D,%22GO%3A0005938%22%3A%7B%22fill%22%3A%22%23ffff66%22%2C%22font%22%3A%22black%22%7D,%22GO%3A0030054%22%3A%7B%22fill%22%3A%22%23ffff66%22%2C%22font%22%3A…	---	---	---	GO:0007283: spermatogenesis GO:0030154: cell differentiation	GO:0000003;GO:0007276;GO:0007283;GO:0008150;GO:0009987;GO:0019953;GO:0022414;GO:0030154;GO:0032501;GO:0032502;GO:0032504;GO:0044703;GO:0048232;GO:0048609;GO:0048869;GO:0051704	http://amigo.geneontology.org/visualize?term_data_type=json&mode=amigo&term_data={%22GO%3A0030154%22%3A%7B%22fill%22%3A%22%23ffff66%22%2C%22font%22%3A%22black%22%7D,%22GO%3A0007283%22%3A%7B%22fill%22%3A%22%23ffff66%22%2C%22font%22%3A%22black%22%7D}&format=png&mode=basic&term_data_type=json
Annexin A1 OS=Rattus norvegicus (Rat) GN=Anxa1 PE=1 SV=2	sp|P07150|ANXA1_RAT	38831	15	2	4	0.523	0.0636	0.156	AAYLQETGKPLDETLKK-ALTGHLEEVVLAmLK-cATSTPAFFAEK-cEDmSVNQDLADTDAR-GDRcEDmSVNQDLADTDAR-GGPGSAVSPYPSFNPSSDVAALHK-GLGTDEDTLIEILTTR-GTDVNVFNTILTTR-GVDEATIIDILTK-GVDEATIIDILTKR-KGTDVNVFNTILTTR-QEQEYVQAVK-SEIDmNEIK-TPAQFDADELR-YGIPLcQAILDETKGDYEK	DITSDTSGDFR-TPAQFDADELR	DITSDTSGDFR-GVDEATIIDILTK-TPAQFDADELR-YGIPLcQAILDETKGDYEK	29	2	5		P07150	P07150	ANXA1_RAT	Anxa1	Annexin A1	10116	sp	GO:0001533: cornified envelope GO:0001891: phagocytic cup GO:0005576: extracellular region GO:0005615: extracellular space GO:0005634: nucleus GO:0005654: nucleoplasm GO:0005737: cytoplasm GO:0005768: endosome GO:0005769: early endosome GO:0005829: cytosol GO:0005884: actin filament GO:0005886: plasma membrane GO:0005929: cilium GO:0009986: cell surface GO:0010008: endosome membrane GO:0016020: m…	GO:0000323;GO:0001533;GO:0001891;GO:0005575;GO:0005576;GO:0005615;GO:0005622;GO:0005623;GO:0005634;GO:0005654;GO:0005737;GO:0005739;GO:0005740;GO:0005764;GO:0005768;GO:0005769;GO:0005773;GO:0005829;GO:0005856;GO:0005884;GO:0005886;GO:0005929;GO:0009897;GO:0009986;GO:0010008;GO:0012505;GO:0012506;GO:0015629;GO:0016020;GO:0016323;GO:0016324;GO:0016328;GO:0019897;GO:0019898;GO:0030659;GO:0031090;GO:…	http://amigo.geneontology.org/visualize?term_data_type=json&mode=amigo&term_data={%22GO%3A0016020%22%3A%7B%22fill%22%3A%22%23ffff66%22%2C%22font%22%3A%22black%22%7D,%22GO%3A0016323%22%3A%7B%22fill%22%3A%22%23ffff66%22%2C%22font%22%3A%22black%22%7D,%22GO%3A0005615%22%3A%7B%22fill%22%3A%22%23ffff66%22%2C%22font%22%3A%22black%22%7D,%22GO%3A0016324%22%3A%7B%22fill%22%3A%22%23ffff66%22%2C%22font%22%3A…	GO:0003697: single-stranded DNA binding GO:0003727: single-stranded RNA binding GO:0004859: phospholipase inhibitor activity GO:0005198: structural molecule activity GO:0005509: calcium ion binding GO:0005543: phospholipid binding GO:0005544: calcium-dependent phospholipid binding GO:0019834: phospholipase A2 inhibitor activity GO:0030674: protein binding, bridging GO:0033676: double-stranded DNA…	GO:0003674;GO:0003676;GO:0003677;GO:0003697;GO:0003723;GO:0003727;GO:0003824;GO:0004857;GO:0004859;GO:0005198;GO:0005488;GO:0005509;GO:0005515;GO:0005543;GO:0005544;GO:0008094;GO:0008289;GO:0016462;GO:0016787;GO:0016817;GO:0016818;GO:0016887;GO:0017111;GO:0019834;GO:0030234;GO:0030674;GO:0033676;GO:0042623;GO:0042802;GO:0042803;GO:0043167;GO:0043168;GO:0043169;GO:0046872;GO:0046983;GO:0048306;GO:…	http://amigo.geneontology.org/visualize?term_data_type=json&mode=amigo&term_data={%22GO%3A0004859%22%3A%7B%22fill%22%3A%22%23ffff66%22%2C%22font%22%3A%22black%22%7D,%22GO%3A0003697%22%3A%7B%22fill%22%3A%22%23ffff66%22%2C%22font%22%3A%22black%22%7D,%22GO%3A1990814%22%3A%7B%22fill%22%3A%22%23ffff66%22%2C%22font%22%3A%22black%22%7D,%22GO%3A0048306%22%3A%7B%22fill%22%3A%22%23ffff66%22%2C%22font%22%3A…	GO:0001780: neutrophil homeostasis GO:0002250: adaptive immune response GO:0002376: immune system process GO:0002548: monocyte chemotaxis GO:0002685: regulation of leukocyte migration GO:0006909: phagocytosis GO:0006954: inflammatory response GO:0007165: signal transduction GO:0007166: cell surface receptor signaling pathway GO:0007187: G protein-coupled receptor signaling pathway, coupled to cyc…	GO:0000003;GO:0000082;GO:0000278;GO:0000302;GO:0000902;GO:0001516;GO:0001525;GO:0001568;GO:0001655;GO:0001667;GO:0001775;GO:0001776;GO:0001780;GO:0001781;GO:0001816;GO:0001817;GO:0001818;GO:0001819;GO:0001889;GO:0001944;GO:0002040;GO:0002042;GO:0002250;GO:0002252;GO:0002262;GO:0002263;GO:0002285;GO:0002286;GO:0002287;GO:0002292;GO:0002293;GO:0002294;GO:0002366;GO:0002376;GO:0002460;GO:0002520;GO:…	http://amigo.geneontology.org/visualize?term_data_type=json&mode=amigo&term_data={%22GO%3A0045920%22%3A%7B%22fill%22%3A%22%23ffff66%22%2C%22font%22%3A%22black%22%7D,%22GO%3A0031340%22%3A%7B%22fill%22%3A%22%23ffff66%22%2C%22font%22%3A%22black%22%7D,%22GO%3A0001780%22%3A%7B%22fill%22%3A%22%23ffff66%22%2C%22font%22%3A%22black%22%7D,%22GO%3A0042102%22%3A%7B%22fill%22%3A%22%23ffff66%22%2C%22font%22%3A…
Annexin A2 OS=Rattus norvegicus (Rat) GN=Anxa2 PE=1 SV=2	sp|Q07936|ANXA2_RAT	38680.2	8	2	1	0.26	0.0619	0.0324	AEDGSVIDYELIDQDAR-DALNIETAIK-GVDEVTIVNILTNR-QDIAFAYQR-RAEDGSVIDYELIDQDAR-TDLEKDIISDTSGEFR-TNQELQEINR-TPAQYDASELK	TNQELQEINR-TPAQYDASELK	TPAQYDASELK	12	2	1		Q07936	Q07936	ANXA2_RAT	Anxa2	Annexin A2	10116	sp	GO:0001726: ruffle GO:0005576: extracellular region GO:0005604: basement membrane GO:0005737: cytoplasm GO:0005765: lysosomal membrane GO:0005768: endosome GO:0005769: early endosome GO:0005811: lipid droplet GO:0005829: cytosol GO:0005886: plasma membrane GO:0005938: cell cortex GO:0009986: cell surface GO:0016323: basolateral plasma membrane GO:0019897: extrinsic component of plasma membrane GO…	GO:0000323;GO:0001726;GO:0005575;GO:0005576;GO:0005604;GO:0005615;GO:0005622;GO:0005623;GO:0005737;GO:0005764;GO:0005765;GO:0005768;GO:0005769;GO:0005770;GO:0005773;GO:0005774;GO:0005811;GO:0005829;GO:0005886;GO:0005938;GO:0009986;GO:0010008;GO:0012505;GO:0016020;GO:0016323;GO:0019897;GO:0019898;GO:0030496;GO:0031012;GO:0031090;GO:0031252;GO:0031410;GO:0031902;GO:0031982;GO:0032991;GO:0035749;GO:…	http://amigo.geneontology.org/visualize?term_data_type=json&mode=amigo&term_data={%22GO%3A0016323%22%3A%7B%22fill%22%3A%22%23ffff66%22%2C%22font%22%3A%22black%22%7D,%22GO%3A0005938%22%3A%7B%22fill%22%3A%22%23ffff66%22%2C%22font%22%3A%22black%22%7D,%22GO%3A1990667%22%3A%7B%22fill%22%3A%22%23ffff66%22%2C%22font%22%3A%22black%22%7D,%22GO%3A0005737%22%3A%7B%22fill%22%3A%22%23ffff66%22%2C%22font%22%3A…	GO:0002020: protease binding GO:0004859: phospholipase inhibitor activity GO:0005509: calcium ion binding GO:0005544: calcium-dependent phospholipid binding GO:0005546: phosphatidylinositol-4,5-bisphosphate binding GO:0008092: cytoskeletal protein binding GO:0017137: Rab GTPase binding GO:0019834: phospholipase A2 inhibitor activity GO:0042802: identical protein binding GO:0044548: S100 protein b…	GO:0002020;GO:0003674;GO:0003779;GO:0004857;GO:0004859;GO:0005488;GO:0005509;GO:0005515;GO:0005543;GO:0005544;GO:0005546;GO:0008092;GO:0008289;GO:0017016;GO:0017137;GO:0019834;GO:0019899;GO:0030234;GO:0031267;GO:0035091;GO:0042802;GO:0043167;GO:0043168;GO:0043169;GO:0044548;GO:0044730;GO:0044877;GO:0046872;GO:0048306;GO:0050840;GO:0051015;GO:0051020;GO:0055102;GO:0098772;GO:1901981;GO:1902936	http://amigo.geneontology.org/visualize?term_data_type=json&mode=amigo&term_data={%22GO%3A0051015%22%3A%7B%22fill%22%3A%22%23ffff66%22%2C%22font%22%3A%22black%22%7D,%22GO%3A0004859%22%3A%7B%22fill%22%3A%22%23ffff66%22%2C%22font%22%3A%22black%22%7D,%22GO%3A0098772%22%3A%7B%22fill%22%3A%22%23ffff66%22%2C%22font%22%3A%22black%22%7D,%22GO%3A0048306%22%3A%7B%22fill%22%3A%22%23ffff66%22%2C%22font%22%3A…	GO:0001525: angiogenesis GO:0001765: membrane raft assembly GO:0001921: positive regulation of receptor recycling GO:0001934: positive regulation of protein phosphorylation GO:0006900: vesicle budding from membrane GO:0007589: body fluid secretion GO:0030199: collagen fibril organization GO:0031340: positive regulation of vesicle fusion GO:0032804: negative regulation of low-density lipoprotein p…	GO:0001501;GO:0001525;GO:0001568;GO:0001765;GO:0001881;GO:0001919;GO:0001921;GO:0001932;GO:0001934;GO:0001944;GO:0002376;GO:0002520;GO:0002521;GO:0002573;GO:0006464;GO:0006468;GO:0006793;GO:0006796;GO:0006807;GO:0006810;GO:0006869;GO:0006897;GO:0006898;GO:0006900;GO:0006906;GO:0006950;GO:0006996;GO:0007033;GO:0007275;GO:0007589;GO:0007596;GO:0007599;GO:0008104;GO:0008150;GO:0008152;GO:0008283;GO:…	http://amigo.geneontology.org/visualize?term_data_type=json&mode=amigo&term_data={%22GO%3A0031340%22%3A%7B%22fill%22%3A%22%23ffff66%22%2C%22font%22%3A%22black%22%7D,%22GO%3A0030199%22%3A%7B%22fill%22%3A%22%23ffff66%22%2C%22font%22%3A%22black%22%7D,%22GO%3A0044147%22%3A%7B%22fill%22%3A%22%23ffff66%22%2C%22font%22%3A%22black%22%7D,%22GO%3A0042730%22%3A%7B%22fill%22%3A%22%23ffff66%22%2C%22font%22%3A…
Annexin A3 OS=Rattus norvegicus (Rat) GN=Anxa3 PE=1 SV=4	sp|P14669|ANXA3_RAT	36365.3	1			0.034			GAGTDEFTLNR			1				P14669	P14669	ANXA3_RAT	Anxa3	Annexin A3	10116	sp	GO:0005737: cytoplasm GO:0005829: cytosol GO:0005886: plasma membrane GO:0016020: membrane GO:0030424: axon GO:0030425: dendrite GO:0030670: phagocytic vesicle membrane GO:0042581: specific granule GO:0043025: neuronal cell body	GO:0005575;GO:0005622;GO:0005623;GO:0005737;GO:0005829;GO:0005886;GO:0012505;GO:0012506;GO:0016020;GO:0030139;GO:0030141;GO:0030424;GO:0030425;GO:0030659;GO:0030666;GO:0030670;GO:0031090;GO:0031410;GO:0031982;GO:0036477;GO:0042581;GO:0042995;GO:0043005;GO:0043025;GO:0043226;GO:0043227;GO:0043229;GO:0044297;GO:0044422;GO:0044424;GO:0044433;GO:0044444;GO:0044446;GO:0044463;GO:0044464;GO:0045335;GO:…	http://amigo.geneontology.org/visualize?term_data_type=json&mode=amigo&term_data={%22GO%3A0016020%22%3A%7B%22fill%22%3A%22%23ffff66%22%2C%22font%22%3A%22black%22%7D,%22GO%3A0030425%22%3A%7B%22fill%22%3A%22%23ffff66%22%2C%22font%22%3A%22black%22%7D,%22GO%3A0005737%22%3A%7B%22fill%22%3A%22%23ffff66%22%2C%22font%22%3A%22black%22%7D,%22GO%3A0043025%22%3A%7B%22fill%22%3A%22%23ffff66%22%2C%22font%22%3A…	GO:0004859: phospholipase inhibitor activity GO:0005509: calcium ion binding GO:0005544: calcium-dependent phospholipid binding GO:0019834: phospholipase A2 inhibitor activity GO:0048306: calcium-dependent protein binding	GO:0003674;GO:0004857;GO:0004859;GO:0005488;GO:0005509;GO:0005515;GO:0005543;GO:0005544;GO:0008289;GO:0019834;GO:0030234;GO:0043167;GO:0043168;GO:0043169;GO:0046872;GO:0048306;GO:0055102;GO:0098772	http://amigo.geneontology.org/visualize?term_data_type=json&mode=amigo&term_data={%22GO%3A0004859%22%3A%7B%22fill%22%3A%22%23ffff66%22%2C%22font%22%3A%22black%22%7D,%22GO%3A0048306%22%3A%7B%22fill%22%3A%22%23ffff66%22%2C%22font%22%3A%22black%22%7D,%22GO%3A0019834%22%3A%7B%22fill%22%3A%22%23ffff66%22%2C%22font%22%3A%22black%22%7D,%22GO%3A0005544%22%3A%7B%22fill%22%3A%22%23ffff66%22%2C%22font%22%3A…	GO:0006909: phagocytosis GO:0010595: positive regulation of endothelial cell migration GO:0021766: hippocampus development GO:0031100: animal organ regeneration GO:0042742: defense response to bacterium GO:0043086: negative regulation of catalytic activity GO:0043312: neutrophil degranulation GO:0045766: positive regulation of angiogenesis GO:0051054: positive regulation of DNA metabolic process …	GO:0001525;GO:0001568;GO:0001667;GO:0001775;GO:0001944;GO:0002252;GO:0002263;GO:0002274;GO:0002275;GO:0002283;GO:0002366;GO:0002376;GO:0002443;GO:0002444;GO:0002446;GO:0006139;GO:0006259;GO:0006351;GO:0006355;GO:0006725;GO:0006807;GO:0006810;GO:0006887;GO:0006897;GO:0006909;GO:0006928;GO:0006950;GO:0006952;GO:0006955;GO:0007275;GO:0007399;GO:0007417;GO:0007420;GO:0008150;GO:0008152;GO:0009058;GO:…	http://amigo.geneontology.org/visualize?term_data_type=json&mode=amigo&term_data={%22GO%3A0031100%22%3A%7B%22fill%22%3A%22%23ffff66%22%2C%22font%22%3A%22black%22%7D,%22GO%3A0021766%22%3A%7B%22fill%22%3A%22%23ffff66%22%2C%22font%22%3A%22black%22%7D,%22GO%3A0010595%22%3A%7B%22fill%22%3A%22%23ffff66%22%2C%22font%22%3A%22black%22%7D,%22GO%3A0045766%22%3A%7B%22fill%22%3A%22%23ffff66%22%2C%22font%22%3A…
Annexin A4 OS=Rattus norvegicus (Rat) GN=Anxa4 PE=1 SV=3	sp|P55260|ANXA4_RAT	35850.2	2			0.0846			GLGTDDSTLIR-SETSGSFEDALLAIVK			2				P55260	P55260	ANXA4_RAT	Anxa4	Annexin A4	10116	sp	---	---	---	GO:0005509: calcium ion binding GO:0005544: calcium-dependent phospholipid binding	GO:0003674;GO:0005488;GO:0005509;GO:0005543;GO:0005544;GO:0008289;GO:0043167;GO:0043168;GO:0043169;GO:0046872	http://amigo.geneontology.org/visualize?term_data_type=json&mode=amigo&term_data={%22GO%3A0005544%22%3A%7B%22fill%22%3A%22%23ffff66%22%2C%22font%22%3A%22black%22%7D,%22GO%3A0005509%22%3A%7B%22fill%22%3A%22%23ffff66%22%2C%22font%22%3A%22black%22%7D}&format=png&mode=basic&term_data_type=json	GO:0006887: exocytosis	GO:0006810;GO:0006887;GO:0008150;GO:0009987;GO:0016192;GO:0032940;GO:0046903;GO:0051179;GO:0051234	http://amigo.geneontology.org/visualize?term_data_type=json&mode=amigo&term_data={%22GO%3A0006887%22%3A%7B%22fill%22%3A%22%23ffff66%22%2C%22font%22%3A%22black%22%7D}&format=png&mode=basic&term_data_type=json
Annexin A5 OS=Rattus norvegicus (Rat) GN=Anxa5 PE=1 SV=3	sp|P14668|ANXA5_RAT	35746.5	3	3	1	0.113	0.0909	0.0282	GLGTDEDSILNLLTAR-NFATSLYSmIK-VLTEIIASR	GAGTDDHTLIR-SEIDLFNIR-VLTEIIASR	VLTEIIASR	4	3	1		P14668	P14668	ANXA5_RAT	Anxa5	Annexin A5	10116	sp	GO:0005615: extracellular space GO:0005634: nucleus GO:0005737: cytoplasm GO:0005783: endoplasmic reticulum GO:0005829: cytosol GO:0005886: plasma membrane GO:0008021: synaptic vesicle GO:0014704: intercalated disc GO:0030018: Z disc GO:0030425: dendrite GO:0042383: sarcolemma GO:0042995: cell projection GO:0043025: neuronal cell body GO:0043204: perikaryon GO:0043679: axon terminus	GO:0005575;GO:0005576;GO:0005615;GO:0005622;GO:0005623;GO:0005634;GO:0005737;GO:0005783;GO:0005829;GO:0005886;GO:0005911;GO:0008021;GO:0012505;GO:0014704;GO:0016020;GO:0030016;GO:0030017;GO:0030018;GO:0030054;GO:0030133;GO:0030424;GO:0030425;GO:0031410;GO:0031674;GO:0031982;GO:0033267;GO:0036477;GO:0042383;GO:0042995;GO:0043005;GO:0043025;GO:0043204;GO:0043226;GO:0043227;GO:0043228;GO:0043229;GO:…	http://amigo.geneontology.org/visualize?term_data_type=json&mode=amigo&term_data={%22GO%3A0030425%22%3A%7B%22fill%22%3A%22%23ffff66%22%2C%22font%22%3A%22black%22%7D,%22GO%3A0005615%22%3A%7B%22fill%22%3A%22%23ffff66%22%2C%22font%22%3A%22black%22%7D,%22GO%3A0005783%22%3A%7B%22fill%22%3A%22%23ffff66%22%2C%22font%22%3A%22black%22%7D,%22GO%3A0005737%22%3A%7B%22fill%22%3A%22%23ffff66%22%2C%22font%22%3A…	GO:0005388: calcium-transporting ATPase activity GO:0005509: calcium ion binding GO:0005515: protein binding GO:0005544: calcium-dependent phospholipid binding GO:0017046: peptide hormone binding GO:0030971: receptor tyrosine kinase binding	GO:0003674;GO:0003824;GO:0005102;GO:0005215;GO:0005388;GO:0005488;GO:0005509;GO:0005515;GO:0005543;GO:0005544;GO:0008289;GO:0008324;GO:0015075;GO:0015085;GO:0015318;GO:0015399;GO:0015405;GO:0015662;GO:0016462;GO:0016787;GO:0016817;GO:0016818;GO:0016887;GO:0017046;GO:0017111;GO:0019829;GO:0019899;GO:0019900;GO:0019901;GO:0022804;GO:0022853;GO:0022857;GO:0022890;GO:0030971;GO:0033218;GO:0042277;GO:…	http://amigo.geneontology.org/visualize?term_data_type=json&mode=amigo&term_data={%22GO%3A0005515%22%3A%7B%22fill%22%3A%22%23ffff66%22%2C%22font%22%3A%22black%22%7D,%22GO%3A0005544%22%3A%7B%22fill%22%3A%22%23ffff66%22%2C%22font%22%3A%22black%22%7D,%22GO%3A0017046%22%3A%7B%22fill%22%3A%22%23ffff66%22%2C%22font%22%3A%22black%22%7D,%22GO%3A0005388%22%3A%7B%22fill%22%3A%22%23ffff66%22%2C%22font%22%3A…	GO:0007596: blood coagulation GO:0007599: hemostasis GO:0030195: negative regulation of blood coagulation GO:0043065: positive regulation of apoptotic process GO:0050819: negative regulation of coagulation GO:0051260: protein homooligomerization GO:0051592: response to calcium ion GO:0070588: calcium ion transmembrane transport GO:0071284: cellular response to lead ion GO:0097066: response to thy…	GO:0002790;GO:0002791;GO:0002792;GO:0006810;GO:0006811;GO:0006812;GO:0006816;GO:0006915;GO:0006928;GO:0006950;GO:0007154;GO:0007267;GO:0007596;GO:0007599;GO:0008104;GO:0008150;GO:0008219;GO:0009306;GO:0009605;GO:0009611;GO:0009719;GO:0009725;GO:0009914;GO:0009987;GO:0010033;GO:0010035;GO:0010038;GO:0010243;GO:0010288;GO:0010646;GO:0010648;GO:0010817;GO:0010941;GO:0010942;GO:0012501;GO:0015031;GO:…	http://amigo.geneontology.org/visualize?term_data_type=json&mode=amigo&term_data={%22GO%3A0007596%22%3A%7B%22fill%22%3A%22%23ffff66%22%2C%22font%22%3A%22black%22%7D,%22GO%3A0051260%22%3A%7B%22fill%22%3A%22%23ffff66%22%2C%22font%22%3A%22black%22%7D,%22GO%3A0097211%22%3A%7B%22fill%22%3A%22%23ffff66%22%2C%22font%22%3A%22black%22%7D,%22GO%3A0043065%22%3A%7B%22fill%22%3A%22%23ffff66%22%2C%22font%22%3A…
Annexin A6 OS=Rattus norvegicus (Rat) GN=Anxa6 PE=1 SV=2	sp|P48037|ANXA6_RAT	75758.2		1			0.0178			AANDFNPDADAK			1			P48037	P48037	ANXA6_RAT	Anxa6	Annexin A6	10116	sp	GO:0005634: nucleus GO:0005737: cytoplasm GO:0014704: intercalated disc GO:0016324: apical plasma membrane GO:0032991: protein-containing complex GO:0042383: sarcolemma GO:0042470: melanosome	GO:0005575;GO:0005622;GO:0005623;GO:0005634;GO:0005737;GO:0005886;GO:0005911;GO:0014704;GO:0016020;GO:0016324;GO:0030054;GO:0031410;GO:0031982;GO:0032991;GO:0042383;GO:0042470;GO:0043226;GO:0043227;GO:0043229;GO:0043231;GO:0044291;GO:0044424;GO:0044425;GO:0044444;GO:0044459;GO:0044464;GO:0045177;GO:0048770;GO:0071944;GO:0097708;GO:0098590	http://amigo.geneontology.org/visualize?term_data_type=json&mode=amigo&term_data={%22GO%3A0005737%22%3A%7B%22fill%22%3A%22%23ffff66%22%2C%22font%22%3A%22black%22%7D,%22GO%3A0032991%22%3A%7B%22fill%22%3A%22%23ffff66%22%2C%22font%22%3A%22black%22%7D,%22GO%3A0014704%22%3A%7B%22fill%22%3A%22%23ffff66%22%2C%22font%22%3A%22black%22%7D,%22GO%3A0042383%22%3A%7B%22fill%22%3A%22%23ffff66%22%2C%22font%22%3A…	GO:0005509: calcium ion binding GO:0005515: protein binding GO:0005544: calcium-dependent phospholipid binding GO:0044877: protein-containing complex binding	GO:0003674;GO:0005488;GO:0005509;GO:0005515;GO:0005543;GO:0005544;GO:0008289;GO:0043167;GO:0043168;GO:0043169;GO:0044877;GO:0046872	http://amigo.geneontology.org/visualize?term_data_type=json&mode=amigo&term_data={%22GO%3A0005509%22%3A%7B%22fill%22%3A%22%23ffff66%22%2C%22font%22%3A%22black%22%7D,%22GO%3A0005515%22%3A%7B%22fill%22%3A%22%23ffff66%22%2C%22font%22%3A%22black%22%7D,%22GO%3A0005544%22%3A%7B%22fill%22%3A%22%23ffff66%22%2C%22font%22%3A%22black%22%7D,%22GO%3A0044877%22%3A%7B%22fill%22%3A%22%23ffff66%22%2C%22font%22%3A…	GO:0046903: secretion	GO:0006810;GO:0008150;GO:0046903;GO:0051179;GO:0051234	http://amigo.geneontology.org/visualize?term_data_type=json&mode=amigo&term_data={%22GO%3A0046903%22%3A%7B%22fill%22%3A%22%23ffff66%22%2C%22font%22%3A%22black%22%7D}&format=png&mode=basic&term_data_type=json
Annexin A8 OS=Rattus norvegicus (Rat) GN=Anxa8 PE=1 SV=1	sp|Q4FZU6|ANXA8_RAT	36707.5	4			0.19			DDVSGFVDPGLALQDAQDLHAAGEK-EGVIIEILASR-GAGTLDGTLIR-GIGTNEQAIIDVLTK			4				Q4FZU6	Q4FZU6	ANXA8_RAT	Anxa8	Annexin A8	10116	sp	GO:0005575: cellular_component	GO:0005575	http://amigo.geneontology.org/visualize?term_data_type=json&mode=amigo&term_data={%22GO%3A0005575%22%3A%7B%22fill%22%3A%22%23ffff66%22%2C%22font%22%3A%22black%22%7D}&format=png&mode=basic&term_data_type=json	GO:0003674: molecular_function GO:0005509: calcium ion binding GO:0005544: calcium-dependent phospholipid binding GO:0046872: metal ion binding	GO:0003674;GO:0005488;GO:0005509;GO:0005543;GO:0005544;GO:0008289;GO:0043167;GO:0043168;GO:0043169;GO:0046872	http://amigo.geneontology.org/visualize?term_data_type=json&mode=amigo&term_data={%22GO%3A0005544%22%3A%7B%22fill%22%3A%22%23ffff66%22%2C%22font%22%3A%22black%22%7D,%22GO%3A0003674%22%3A%7B%22fill%22%3A%22%23ffff66%22%2C%22font%22%3A%22black%22%7D,%22GO%3A0046872%22%3A%7B%22fill%22%3A%22%23ffff66%22%2C%22font%22%3A%22black%22%7D,%22GO%3A0005509%22%3A%7B%22fill%22%3A%22%23ffff66%22%2C%22font%22%3A…	GO:0007596: blood coagulation GO:0007599: hemostasis GO:0008150: biological_process	GO:0006950;GO:0007596;GO:0007599;GO:0008150;GO:0009611;GO:0032501;GO:0042060;GO:0050817;GO:0050878;GO:0050896;GO:0065007;GO:0065008	http://amigo.geneontology.org/visualize?term_data_type=json&mode=amigo&term_data={%22GO%3A0007596%22%3A%7B%22fill%22%3A%22%23ffff66%22%2C%22font%22%3A%22black%22%7D,%22GO%3A0007599%22%3A%7B%22fill%22%3A%22%23ffff66%22%2C%22font%22%3A%22black%22%7D,%22GO%3A0008150%22%3A%7B%22fill%22%3A%22%23ffff66%22%2C%22font%22%3A%22black%22%7D}&format=png&mode=basic&term_data_type=json
Apolipoprotein E OS=Rattus norvegicus (Rat) GN=Apoe PE=1 SV=2	sp|P02650|APOE_RAT	35753.4	3			0.119			LGADmEDLR-NEVNTmLGQSTEELR-TANLGAGAAQPLR			3				P02650	P02650	APOE_RAT	Apoe	Apolipoprotein E	10116	sp	GO:0005576: extracellular region GO:0005615: extracellular space GO:0005635: nuclear envelope GO:0005737: cytoplasm GO:0005764: lysosome GO:0005768: endosome GO:0005769: early endosome GO:0005770: late endosome GO:0005783: endoplasmic reticulum GO:0005794: Golgi apparatus GO:0005874: microtubule GO:0005886: plasma membrane GO:0009986: cell surface GO:0030425: dendrite GO:0031232: extrinsic compon…	GO:0000323;GO:0005575;GO:0005576;GO:0005615;GO:0005622;GO:0005623;GO:0005634;GO:0005635;GO:0005737;GO:0005764;GO:0005768;GO:0005769;GO:0005770;GO:0005773;GO:0005783;GO:0005794;GO:0005856;GO:0005874;GO:0005886;GO:0009897;GO:0009986;GO:0012505;GO:0015630;GO:0016020;GO:0019897;GO:0019898;GO:0030425;GO:0031232;GO:0031410;GO:0031967;GO:0031975;GO:0031982;GO:0032991;GO:0032994;GO:0034358;GO:0034361;GO:…	http://amigo.geneontology.org/visualize?term_data_type=json&mode=amigo&term_data={%22GO%3A0030425%22%3A%7B%22fill%22%3A%22%23ffff66%22%2C%22font%22%3A%22black%22%7D,%22GO%3A0005615%22%3A%7B%22fill%22%3A%22%23ffff66%22%2C%22font%22%3A%22black%22%7D,%22GO%3A0005783%22%3A%7B%22fill%22%3A%22%23ffff66%22%2C%22font%22%3A%22black%22%7D,%22GO%3A0005874%22%3A%7B%22fill%22%3A%22%23ffff66%22%2C%22font%22%3A…	GO:0001540: amyloid-beta binding GO:0005102: signaling receptor binding GO:0005319: lipid transporter activity GO:0005543: phospholipid binding GO:0008201: heparin binding GO:0008289: lipid binding GO:0015485: cholesterol binding GO:0017127: cholesterol transporter activity GO:0042803: protein homodimerization activity GO:0046848: hydroxyapatite binding GO:0050750: low-density lipoprotein particl…	GO:0001540;GO:0003674;GO:0005102;GO:0005215;GO:0005319;GO:0005488;GO:0005496;GO:0005515;GO:0005539;GO:0005543;GO:0008047;GO:0008201;GO:0008289;GO:0015248;GO:0015485;GO:0017127;GO:0030234;GO:0032934;GO:0033218;GO:0036094;GO:0042277;GO:0042802;GO:0042803;GO:0043167;GO:0043168;GO:0043178;GO:0046848;GO:0046983;GO:0050750;GO:0060228;GO:0070325;GO:0070326;GO:0097159;GO:0097367;GO:0098772;GO:1901681	http://amigo.geneontology.org/visualize?term_data_type=json&mode=amigo&term_data={%22GO%3A0005102%22%3A%7B%22fill%22%3A%22%23ffff66%22%2C%22font%22%3A%22black%22%7D,%22GO%3A0070326%22%3A%7B%22fill%22%3A%22%23ffff66%22%2C%22font%22%3A%22black%22%7D,%22GO%3A0005319%22%3A%7B%22fill%22%3A%22%23ffff66%22%2C%22font%22%3A%22black%22%7D,%22GO%3A0046848%22%3A%7B%22fill%22%3A%22%23ffff66%22%2C%22font%22%3A…	GO:0006707: cholesterol catabolic process GO:0006869: lipid transport GO:0007568: aging GO:0010043: response to zinc ion GO:0010873: positive regulation of cholesterol esterification GO:0014012: peripheral nervous system axon regeneration GO:0019433: triglyceride catabolic process GO:0031102: neuron projection regeneration GO:0032374: regulation of cholesterol transport GO:0032526: response to re…	GO:0000902;GO:0000904;GO:0001101;GO:0001558;GO:0006066;GO:0006629;GO:0006638;GO:0006639;GO:0006641;GO:0006694;GO:0006695;GO:0006706;GO:0006707;GO:0006807;GO:0006810;GO:0006811;GO:0006820;GO:0006869;GO:0006915;GO:0006950;GO:0007275;GO:0007399;GO:0007409;GO:0007417;GO:0007568;GO:0008150;GO:0008152;GO:0008202;GO:0008203;GO:0008219;GO:0008361;GO:0008610;GO:0009056;GO:0009057;GO:0009058;GO:0009611;GO:…	http://amigo.geneontology.org/visualize?term_data_type=json&mode=amigo&term_data={%22GO%3A0033344%22%3A%7B%22fill%22%3A%22%23ffff66%22%2C%22font%22%3A%22black%22%7D,%22GO%3A0045471%22%3A%7B%22fill%22%3A%22%23ffff66%22%2C%22font%22%3A%22black%22%7D,%22GO%3A0034372%22%3A%7B%22fill%22%3A%22%23ffff66%22%2C%22font%22%3A%22black%22%7D,%22GO%3A0071347%22%3A%7B%22fill%22%3A%22%23ffff66%22%2C%22font%22%3A…
Arginase-1 OS=Rattus norvegicus (Rat) GN=Arg1 PE=1 SV=2	sp|P07824|ARGI1_RAT	34973.7	1			0.0341			DVDPGEHYIIK			1				P07824	P07824	ARGI1_RAT	Arg1	Arginase-1	10116	sp	GO:0005615: extracellular space GO:0005737: cytoplasm GO:0005741: mitochondrial outer membrane GO:0043005: neuron projection GO:0043025: neuronal cell body	GO:0005575;GO:0005576;GO:0005615;GO:0005622;GO:0005623;GO:0005737;GO:0005739;GO:0005740;GO:0005741;GO:0016020;GO:0019867;GO:0031090;GO:0031966;GO:0031967;GO:0031968;GO:0031975;GO:0036477;GO:0042995;GO:0043005;GO:0043025;GO:0043226;GO:0043227;GO:0043229;GO:0043231;GO:0044297;GO:0044421;GO:0044422;GO:0044424;GO:0044429;GO:0044444;GO:0044446;GO:0044464;GO:0097458;GO:0098588;GO:0098805;GO:0120025	http://amigo.geneontology.org/visualize?term_data_type=json&mode=amigo&term_data={%22GO%3A0005615%22%3A%7B%22fill%22%3A%22%23ffff66%22%2C%22font%22%3A%22black%22%7D,%22GO%3A0005737%22%3A%7B%22fill%22%3A%22%23ffff66%22%2C%22font%22%3A%22black%22%7D,%22GO%3A0043025%22%3A%7B%22fill%22%3A%22%23ffff66%22%2C%22font%22%3A%22black%22%7D,%22GO%3A0043005%22%3A%7B%22fill%22%3A%22%23ffff66%22%2C%22font%22%3A…	GO:0004053: arginase activity GO:0016787: hydrolase activity GO:0016813: hydrolase activity, acting on carbon-nitrogen (but not peptide) bonds, in linear amidines GO:0030145: manganese ion binding GO:0046872: metal ion binding	GO:0003674;GO:0003824;GO:0004053;GO:0005488;GO:0016787;GO:0016810;GO:0016813;GO:0030145;GO:0043167;GO:0043169;GO:0046872;GO:0046914	http://amigo.geneontology.org/visualize?term_data_type=json&mode=amigo&term_data={%22GO%3A0016787%22%3A%7B%22fill%22%3A%22%23ffff66%22%2C%22font%22%3A%22black%22%7D,%22GO%3A0004053%22%3A%7B%22fill%22%3A%22%23ffff66%22%2C%22font%22%3A%22black%22%7D,%22GO%3A0030145%22%3A%7B%22fill%22%3A%22%23ffff66%22%2C%22font%22%3A%22black%22%7D,%22GO%3A0016813%22%3A%7B%22fill%22%3A%22%23ffff66%22%2C%22font%22%3A…	GO:0000050: urea cycle GO:0001889: liver development GO:0001938: positive regulation of endothelial cell proliferation GO:0002250: adaptive immune response GO:0002376: immune system process GO:0006525: arginine metabolic process GO:0007565: female pregnancy GO:0007568: aging GO:0009611: response to wounding GO:0009635: response to herbicide GO:0010042: response to manganese ion GO:0010043: respon…	GO:0000003;GO:0000050;GO:0000302;GO:0001101;GO:0001562;GO:0001775;GO:0001816;GO:0001817;GO:0001818;GO:0001889;GO:0001906;GO:0001909;GO:0001910;GO:0001912;GO:0001935;GO:0001936;GO:0001938;GO:0001959;GO:0001960;GO:0002237;GO:0002250;GO:0002252;GO:0002367;GO:0002369;GO:0002376;GO:0002440;GO:0002443;GO:0002444;GO:0002446;GO:0002449;GO:0002456;GO:0002460;GO:0002682;GO:0002683;GO:0002684;GO:0002694;GO:…	http://amigo.geneontology.org/visualize?term_data_type=json&mode=amigo&term_data={%22GO%3A0060135%22%3A%7B%22fill%22%3A%22%23ffff66%22%2C%22font%22%3A%22black%22%7D,%22GO%3A0071222%22%3A%7B%22fill%22%3A%22%23ffff66%22%2C%22font%22%3A%22black%22%7D,%22GO%3A0032964%22%3A%7B%22fill%22%3A%22%23ffff66%22%2C%22font%22%3A%22black%22%7D,%22GO%3A0071560%22%3A%7B%22fill%22%3A%22%23ffff66%22%2C%22font%22%3A…
Aspartate aminotransferase, cytoplasmic OS=Rattus norvegicus (Rat) GN=Got1 PE=1 SV=3	sp|P13221|AATC_RAT	46429.5	4			0.123			IVATTLSNPELFK-NLDYVATSINEAVTK-QVEYLVNEK-VGGVQSLGGTGALR			4				P13221	P13221	AATC_RAT	Got1	Aspartate aminotransferase, cytoplasmic	10116	sp	GO:0005654: nucleoplasm GO:0005737: cytoplasm GO:0005739: mitochondrion GO:0005764: lysosome GO:0005829: cytosol GO:0043679: axon terminus	GO:0000323;GO:0005575;GO:0005622;GO:0005623;GO:0005634;GO:0005654;GO:0005737;GO:0005739;GO:0005764;GO:0005773;GO:0005829;GO:0030424;GO:0031974;GO:0031981;GO:0033267;GO:0042995;GO:0043005;GO:0043226;GO:0043227;GO:0043229;GO:0043231;GO:0043233;GO:0043679;GO:0044306;GO:0044422;GO:0044424;GO:0044428;GO:0044444;GO:0044446;GO:0044456;GO:0044463;GO:0044464;GO:0045202;GO:0070013;GO:0097458;GO:0098793;GO:…	http://amigo.geneontology.org/visualize?term_data_type=json&mode=amigo&term_data={%22GO%3A0005737%22%3A%7B%22fill%22%3A%22%23ffff66%22%2C%22font%22%3A%22black%22%7D,%22GO%3A0043679%22%3A%7B%22fill%22%3A%22%23ffff66%22%2C%22font%22%3A%22black%22%7D,%22GO%3A0005654%22%3A%7B%22fill%22%3A%22%23ffff66%22%2C%22font%22%3A%22black%22%7D,%22GO%3A0005764%22%3A%7B%22fill%22%3A%22%23ffff66%22%2C%22font%22%3A…	GO:0003824: catalytic activity GO:0004069: L-aspartate:2-oxoglutarate aminotransferase activity GO:0004609: phosphatidylserine decarboxylase activity GO:0008483: transaminase activity GO:0016740: transferase activity GO:0030170: pyridoxal phosphate binding GO:0031406: carboxylic acid binding GO:0047801: L-cysteine:2-oxoglutarate aminotransferase activity	GO:0003674;GO:0003824;GO:0004069;GO:0004609;GO:0005488;GO:0008144;GO:0008483;GO:0016740;GO:0016769;GO:0016829;GO:0016830;GO:0016831;GO:0019842;GO:0030170;GO:0031406;GO:0036094;GO:0043167;GO:0043168;GO:0043177;GO:0047801;GO:0048037;GO:0050662;GO:0070279;GO:0097159;GO:1901363	http://amigo.geneontology.org/visualize?term_data_type=json&mode=amigo&term_data={%22GO%3A0030170%22%3A%7B%22fill%22%3A%22%23ffff66%22%2C%22font%22%3A%22black%22%7D,%22GO%3A0031406%22%3A%7B%22fill%22%3A%22%23ffff66%22%2C%22font%22%3A%22black%22%7D,%22GO%3A0003824%22%3A%7B%22fill%22%3A%22%23ffff66%22%2C%22font%22%3A%22black%22%7D,%22GO%3A0004609%22%3A%7B%22fill%22%3A%22%23ffff66%22%2C%22font%22%3A…	GO:0006103: 2-oxoglutarate metabolic process GO:0006107: oxaloacetate metabolic process GO:0006114: glycerol biosynthetic process GO:0006520: cellular amino acid metabolic process GO:0006531: aspartate metabolic process GO:0006532: aspartate biosynthetic process GO:0006533: aspartate catabolic process GO:0006536: glutamate metabolic process GO:0007219: Notch signaling pathway GO:0008652: cellular…	GO:0003254;GO:0005975;GO:0006066;GO:0006071;GO:0006082;GO:0006103;GO:0006106;GO:0006107;GO:0006114;GO:0006520;GO:0006531;GO:0006532;GO:0006533;GO:0006536;GO:0006538;GO:0006807;GO:0006873;GO:0006874;GO:0006875;GO:0006950;GO:0007154;GO:0007165;GO:0007166;GO:0007167;GO:0007178;GO:0007179;GO:0007219;GO:0008150;GO:0008152;GO:0008652;GO:0009056;GO:0009058;GO:0009063;GO:0009064;GO:0009065;GO:0009066;GO:…	http://amigo.geneontology.org/visualize?term_data_type=json&mode=amigo&term_data={%22GO%3A0019550%22%3A%7B%22fill%22%3A%22%23ffff66%22%2C%22font%22%3A%22black%22%7D,%22GO%3A0043648%22%3A%7B%22fill%22%3A%22%23ffff66%22%2C%22font%22%3A%22black%22%7D,%22GO%3A0006532%22%3A%7B%22fill%22%3A%22%23ffff66%22%2C%22font%22%3A%22black%22%7D,%22GO%3A0071260%22%3A%7B%22fill%22%3A%22%23ffff66%22%2C%22font%22%3A…
Aspartate aminotransferase, mitochondrial OS=Rattus norvegicus (Rat) GN=Got2 PE=1 SV=2	sp|P00507|AATM_RAT	47315.1	1			0.0326			FVTVQTISGTGALR			1				P00507	P00507	AATM_RAT	Got2	Aspartate aminotransferase, mitochondrial	10116	sp	GO:0005739: mitochondrion GO:0005743: mitochondrial inner membrane GO:0005759: mitochondrial matrix GO:0005886: plasma membrane GO:0009986: cell surface GO:0016020: membrane GO:0030315: T-tubule GO:0032991: protein-containing complex GO:0042383: sarcolemma GO:0043204: perikaryon GO:0043209: myelin sheath	GO:0005575;GO:0005622;GO:0005623;GO:0005737;GO:0005739;GO:0005740;GO:0005743;GO:0005759;GO:0005886;GO:0009986;GO:0016020;GO:0019866;GO:0030315;GO:0031090;GO:0031966;GO:0031967;GO:0031974;GO:0031975;GO:0032991;GO:0036477;GO:0042383;GO:0043025;GO:0043204;GO:0043209;GO:0043226;GO:0043227;GO:0043229;GO:0043231;GO:0043233;GO:0044297;GO:0044422;GO:0044424;GO:0044425;GO:0044429;GO:0044444;GO:0044446;GO:…	http://amigo.geneontology.org/visualize?term_data_type=json&mode=amigo&term_data={%22GO%3A0016020%22%3A%7B%22fill%22%3A%22%23ffff66%22%2C%22font%22%3A%22black%22%7D,%22GO%3A0032991%22%3A%7B%22fill%22%3A%22%23ffff66%22%2C%22font%22%3A%22black%22%7D,%22GO%3A0030315%22%3A%7B%22fill%22%3A%22%23ffff66%22%2C%22font%22%3A%22black%22%7D,%22GO%3A0043209%22%3A%7B%22fill%22%3A%22%23ffff66%22%2C%22font%22%3A…	GO:0003824: catalytic activity GO:0004069: L-aspartate:2-oxoglutarate aminotransferase activity GO:0005543: phospholipid binding GO:0008483: transaminase activity GO:0016212: kynurenine-oxoglutarate transaminase activity GO:0016597: amino acid binding GO:0016740: transferase activity GO:0019899: enzyme binding GO:0030170: pyridoxal phosphate binding GO:0031406: carboxylic acid binding GO:0042803:…	GO:0003674;GO:0003824;GO:0004069;GO:0005488;GO:0005515;GO:0005543;GO:0008144;GO:0008289;GO:0008483;GO:0016212;GO:0016597;GO:0016740;GO:0016769;GO:0019842;GO:0019899;GO:0030170;GO:0031406;GO:0036094;GO:0036137;GO:0042802;GO:0042803;GO:0043167;GO:0043168;GO:0043177;GO:0046983;GO:0047801;GO:0048037;GO:0050662;GO:0070279;GO:0097159;GO:1901363	http://amigo.geneontology.org/visualize?term_data_type=json&mode=amigo&term_data={%22GO%3A0016597%22%3A%7B%22fill%22%3A%22%23ffff66%22%2C%22font%22%3A%22black%22%7D,%22GO%3A0030170%22%3A%7B%22fill%22%3A%22%23ffff66%22%2C%22font%22%3A%22black%22%7D,%22GO%3A0031406%22%3A%7B%22fill%22%3A%22%23ffff66%22%2C%22font%22%3A%22black%22%7D,%22GO%3A0003824%22%3A%7B%22fill%22%3A%22%23ffff66%22%2C%22font%22%3A…	GO:0006103: 2-oxoglutarate metabolic process GO:0006107: oxaloacetate metabolic process GO:0006520: cellular amino acid metabolic process GO:0006531: aspartate metabolic process GO:0006532: aspartate biosynthetic process GO:0006533: aspartate catabolic process GO:0006536: glutamate metabolic process GO:0006869: lipid transport GO:0007565: female pregnancy GO:0007595: lactation GO:0009058: biosynt…	GO:0000003;GO:0006082;GO:0006103;GO:0006106;GO:0006107;GO:0006520;GO:0006531;GO:0006532;GO:0006533;GO:0006536;GO:0006538;GO:0006725;GO:0006807;GO:0006810;GO:0006811;GO:0006820;GO:0006869;GO:0007275;GO:0007565;GO:0007589;GO:0007595;GO:0008150;GO:0008152;GO:0008652;GO:0009056;GO:0009058;GO:0009063;GO:0009064;GO:0009065;GO:0009066;GO:0009067;GO:0009068;GO:0009410;GO:0009636;GO:0009719;GO:0009725;GO:…	http://amigo.geneontology.org/visualize?term_data_type=json&mode=amigo&term_data={%22GO%3A0019550%22%3A%7B%22fill%22%3A%22%23ffff66%22%2C%22font%22%3A%22black%22%7D,%22GO%3A0043648%22%3A%7B%22fill%22%3A%22%23ffff66%22%2C%22font%22%3A%22black%22%7D,%22GO%3A0006532%22%3A%7B%22fill%22%3A%22%23ffff66%22%2C%22font%22%3A%22black%22%7D,%22GO%3A0045471%22%3A%7B%22fill%22%3A%22%23ffff66%22%2C%22font%22%3A…
ATP synthase F(0) complex subunit C3, mitochondrial OS=Rattus norvegicus (Rat) GN=Atp5g3 PE=2 SV=1	sp|Q71S46|AT5G3_RAT	14693.7	1			0.218			FIGAGAATVGVAGSGAGIGTVFGSLIIGYAR			1				Q71S46	Q71S46	AT5G3_RAT	Atp5mc3	ATP synthase F(0) complex subunit C3, mitochondrial	10116	sp	GO:0000276: mitochondrial proton-transporting ATP synthase complex, coupling factor F(o) GO:0005575: cellular_component GO:0005739: mitochondrion GO:0016020: membrane GO:0016021: integral component of membrane GO:0031966: mitochondrial membrane GO:0033177: proton-transporting two-sector ATPase complex, proton-transporting domain GO:0045263: proton-transporting ATP synthase complex, coupling facto…	GO:0000276;GO:0005575;GO:0005622;GO:0005623;GO:0005737;GO:0005739;GO:0005740;GO:0005743;GO:0005753;GO:0016020;GO:0016021;GO:0016469;GO:0019866;GO:0031090;GO:0031224;GO:0031966;GO:0031967;GO:0031975;GO:0032991;GO:0033177;GO:0043226;GO:0043227;GO:0043229;GO:0043231;GO:0044422;GO:0044424;GO:0044425;GO:0044429;GO:0044444;GO:0044446;GO:0044455;GO:0044464;GO:0045259;GO:0045263;GO:0098796;GO:0098798;GO:…	http://amigo.geneontology.org/visualize?term_data_type=json&mode=amigo&term_data={%22GO%3A0016020%22%3A%7B%22fill%22%3A%22%23ffff66%22%2C%22font%22%3A%22black%22%7D,%22GO%3A0033177%22%3A%7B%22fill%22%3A%22%23ffff66%22%2C%22font%22%3A%22black%22%7D,%22GO%3A0000276%22%3A%7B%22fill%22%3A%22%23ffff66%22%2C%22font%22%3A%22black%22%7D,%22GO%3A0016021%22%3A%7B%22fill%22%3A%22%23ffff66%22%2C%22font%22%3A…	GO:0003674: molecular_function GO:0008289: lipid binding GO:0015078: proton transmembrane transporter activity GO:0046933: proton-transporting ATP synthase activity, rotational mechanism	GO:0003674;GO:0003824;GO:0005215;GO:0005488;GO:0008289;GO:0008324;GO:0015075;GO:0015077;GO:0015078;GO:0015318;GO:0015399;GO:0015405;GO:0016462;GO:0016787;GO:0016817;GO:0016818;GO:0016887;GO:0017111;GO:0019829;GO:0022804;GO:0022853;GO:0022857;GO:0022890;GO:0042623;GO:0042625;GO:0042626;GO:0043492;GO:0044769;GO:0046933	http://amigo.geneontology.org/visualize?term_data_type=json&mode=amigo&term_data={%22GO%3A0015078%22%3A%7B%22fill%22%3A%22%23ffff66%22%2C%22font%22%3A%22black%22%7D,%22GO%3A0046933%22%3A%7B%22fill%22%3A%22%23ffff66%22%2C%22font%22%3A%22black%22%7D,%22GO%3A0008289%22%3A%7B%22fill%22%3A%22%23ffff66%22%2C%22font%22%3A%22black%22%7D,%22GO%3A0003674%22%3A%7B%22fill%22%3A%22%23ffff66%22%2C%22font%22%3A…	GO:0006811: ion transport GO:0007568: aging GO:0015986: ATP synthesis coupled proton transport GO:0015991: ATP hydrolysis coupled proton transport GO:0045471: response to ethanol	GO:0006139;GO:0006163;GO:0006164;GO:0006725;GO:0006753;GO:0006754;GO:0006793;GO:0006796;GO:0006807;GO:0006810;GO:0006811;GO:0006812;GO:0007568;GO:0008150;GO:0008152;GO:0009058;GO:0009117;GO:0009123;GO:0009124;GO:0009126;GO:0009127;GO:0009141;GO:0009142;GO:0009144;GO:0009145;GO:0009150;GO:0009152;GO:0009156;GO:0009161;GO:0009165;GO:0009167;GO:0009168;GO:0009199;GO:0009201;GO:0009205;GO:0009206;GO:…	http://amigo.geneontology.org/visualize?term_data_type=json&mode=amigo&term_data={%22GO%3A0045471%22%3A%7B%22fill%22%3A%22%23ffff66%22%2C%22font%22%3A%22black%22%7D,%22GO%3A0006811%22%3A%7B%22fill%22%3A%22%23ffff66%22%2C%22font%22%3A%22black%22%7D,%22GO%3A0007568%22%3A%7B%22fill%22%3A%22%23ffff66%22%2C%22font%22%3A%22black%22%7D,%22GO%3A0015986%22%3A%7B%22fill%22%3A%22%23ffff66%22%2C%22font%22%3A…
ATP synthase subunit alpha, mitochondrial OS=Rattus norvegicus (Rat) GN=Atp5a1 PE=1 SV=2	sp|P15999|ATPA_RAT	59755.2	1			0.0235			EAYPGDVFYLHSR			1				P15999	P15999	ATPA_RAT	Atp5f1a	ATP synthase subunit alpha, mitochondrial	10116	sp	GO:0000275: mitochondrial proton-transporting ATP synthase complex, catalytic core F(1) GO:0005739: mitochondrion GO:0005743: mitochondrial inner membrane GO:0005753: mitochondrial proton-transporting ATP synthase complex GO:0005886: plasma membrane GO:0016020: membrane GO:0045121: membrane raft GO:0045261: proton-transporting ATP synthase complex, catalytic core F(1)	GO:0000275;GO:0005575;GO:0005622;GO:0005623;GO:0005737;GO:0005739;GO:0005740;GO:0005743;GO:0005753;GO:0005886;GO:0016020;GO:0016469;GO:0019866;GO:0031090;GO:0031966;GO:0031967;GO:0031975;GO:0032991;GO:0033178;GO:0043226;GO:0043227;GO:0043229;GO:0043231;GO:0044422;GO:0044424;GO:0044425;GO:0044429;GO:0044444;GO:0044446;GO:0044455;GO:0044464;GO:0045121;GO:0045259;GO:0045261;GO:0071944;GO:0098589;GO:…	http://amigo.geneontology.org/visualize?term_data_type=json&mode=amigo&term_data={%22GO%3A0016020%22%3A%7B%22fill%22%3A%22%23ffff66%22%2C%22font%22%3A%22black%22%7D,%22GO%3A0045261%22%3A%7B%22fill%22%3A%22%23ffff66%22%2C%22font%22%3A%22black%22%7D,%22GO%3A0045121%22%3A%7B%22fill%22%3A%22%23ffff66%22%2C%22font%22%3A%22black%22%7D,%22GO%3A0005743%22%3A%7B%22fill%22%3A%22%23ffff66%22%2C%22font%22%3A…	GO:0000166: nucleotide binding GO:0005524: ATP binding GO:0016887: ATPase activity GO:0032559: adenyl ribonucleotide binding GO:0043531: ADP binding GO:0046933: proton-transporting ATP synthase activity, rotational mechanism	GO:0000166;GO:0003674;GO:0003824;GO:0005215;GO:0005488;GO:0005524;GO:0008144;GO:0008324;GO:0015075;GO:0015077;GO:0015078;GO:0015318;GO:0015399;GO:0015405;GO:0016462;GO:0016787;GO:0016817;GO:0016818;GO:0016887;GO:0017076;GO:0017111;GO:0019829;GO:0022804;GO:0022853;GO:0022857;GO:0022890;GO:0030554;GO:0032553;GO:0032555;GO:0032559;GO:0035639;GO:0036094;GO:0042623;GO:0042625;GO:0042626;GO:0043167;GO:…	http://amigo.geneontology.org/visualize?term_data_type=json&mode=amigo&term_data={%22GO%3A0016887%22%3A%7B%22fill%22%3A%22%23ffff66%22%2C%22font%22%3A%22black%22%7D,%22GO%3A0046933%22%3A%7B%22fill%22%3A%22%23ffff66%22%2C%22font%22%3A%22black%22%7D,%22GO%3A0043531%22%3A%7B%22fill%22%3A%22%23ffff66%22%2C%22font%22%3A%22black%22%7D,%22GO%3A0032559%22%3A%7B%22fill%22%3A%22%23ffff66%22%2C%22font%22%3A…	GO:0006754: ATP biosynthetic process GO:0006811: ion transport GO:0015986: ATP synthesis coupled proton transport GO:0046034: ATP metabolic process GO:0099132: ATP hydrolysis coupled cation transmembrane transport GO:1902600: proton transmembrane transport	GO:0006139;GO:0006163;GO:0006164;GO:0006725;GO:0006753;GO:0006754;GO:0006793;GO:0006796;GO:0006807;GO:0006810;GO:0006811;GO:0006812;GO:0008150;GO:0008152;GO:0009058;GO:0009117;GO:0009123;GO:0009124;GO:0009126;GO:0009127;GO:0009141;GO:0009142;GO:0009144;GO:0009145;GO:0009150;GO:0009152;GO:0009156;GO:0009161;GO:0009165;GO:0009167;GO:0009168;GO:0009199;GO:0009201;GO:0009205;GO:0009206;GO:0009259;GO:…	http://amigo.geneontology.org/visualize?term_data_type=json&mode=amigo&term_data={%22GO%3A1902600%22%3A%7B%22fill%22%3A%22%23ffff66%22%2C%22font%22%3A%22black%22%7D,%22GO%3A0099132%22%3A%7B%22fill%22%3A%22%23ffff66%22%2C%22font%22%3A%22black%22%7D,%22GO%3A0046034%22%3A%7B%22fill%22%3A%22%23ffff66%22%2C%22font%22%3A%22black%22%7D,%22GO%3A0006754%22%3A%7B%22fill%22%3A%22%23ffff66%22%2C%22font%22%3A…
ATP synthase subunit beta, mitochondrial OS=Rattus norvegicus (Rat) GN=Atp5b PE=1 SV=2	sp|P10719|ATPB_RAT	56354.3	9			0.259			AIAELGIYPAVDPLDSTSR-DQEGQDVLLFIDNIFR-FTQAGSEVSALLGR-IGLFGGAGVGK-IMNVIGEPIDER-LVLEVAQHLGESTVR-SLQDIIAILGmDELSEEDKLTVSR-TVLIMELINNVAK-VALTGLTVAEYFR			11				P10719	P10719	ATPB_RAT	Atp5f1b	ATP synthase subunit beta, mitochondrial	10116	sp	GO:0000275: mitochondrial proton-transporting ATP synthase complex, catalytic core F(1) GO:0005739: mitochondrion GO:0005743: mitochondrial inner membrane GO:0005753: mitochondrial proton-transporting ATP synthase complex GO:0016020: membrane GO:0045121: membrane raft GO:0045261: proton-transporting ATP synthase complex, catalytic core F(1)	GO:0000275;GO:0005575;GO:0005622;GO:0005623;GO:0005737;GO:0005739;GO:0005740;GO:0005743;GO:0005753;GO:0016020;GO:0016469;GO:0019866;GO:0031090;GO:0031966;GO:0031967;GO:0031975;GO:0032991;GO:0033178;GO:0043226;GO:0043227;GO:0043229;GO:0043231;GO:0044422;GO:0044424;GO:0044425;GO:0044429;GO:0044444;GO:0044446;GO:0044455;GO:0044464;GO:0045121;GO:0045259;GO:0045261;GO:0098589;GO:0098796;GO:0098798;GO:…	http://amigo.geneontology.org/visualize?term_data_type=json&mode=amigo&term_data={%22GO%3A0016020%22%3A%7B%22fill%22%3A%22%23ffff66%22%2C%22font%22%3A%22black%22%7D,%22GO%3A0045261%22%3A%7B%22fill%22%3A%22%23ffff66%22%2C%22font%22%3A%22black%22%7D,%22GO%3A0045121%22%3A%7B%22fill%22%3A%22%23ffff66%22%2C%22font%22%3A%22black%22%7D,%22GO%3A0005743%22%3A%7B%22fill%22%3A%22%23ffff66%22%2C%22font%22%3A…	GO:0000166: nucleotide binding GO:0005509: calcium ion binding GO:0005524: ATP binding GO:0016787: hydrolase activity GO:0016887: ATPase activity GO:0030228: lipoprotein particle receptor activity GO:0046933: proton-transporting ATP synthase activity, rotational mechanism	GO:0000166;GO:0003674;GO:0003824;GO:0005215;GO:0005488;GO:0005509;GO:0005524;GO:0008144;GO:0008324;GO:0015075;GO:0015077;GO:0015078;GO:0015318;GO:0015399;GO:0015405;GO:0016462;GO:0016787;GO:0016817;GO:0016818;GO:0016887;GO:0017076;GO:0017111;GO:0019829;GO:0022804;GO:0022853;GO:0022857;GO:0022890;GO:0030228;GO:0030554;GO:0032553;GO:0032555;GO:0032559;GO:0035639;GO:0036094;GO:0038024;GO:0042623;GO:…	http://amigo.geneontology.org/visualize?term_data_type=json&mode=amigo&term_data={%22GO%3A0016787%22%3A%7B%22fill%22%3A%22%23ffff66%22%2C%22font%22%3A%22black%22%7D,%22GO%3A0016887%22%3A%7B%22fill%22%3A%22%23ffff66%22%2C%22font%22%3A%22black%22%7D,%22GO%3A0046933%22%3A%7B%22fill%22%3A%22%23ffff66%22%2C%22font%22%3A%22black%22%7D,%22GO%3A0005524%22%3A%7B%22fill%22%3A%22%23ffff66%22%2C%22font%22%3A…	GO:0006754: ATP biosynthetic process GO:0006811: ion transport GO:0006898: receptor-mediated endocytosis GO:0015986: ATP synthesis coupled proton transport GO:0046034: ATP metabolic process GO:0099132: ATP hydrolysis coupled cation transmembrane transport GO:1902600: proton transmembrane transport	GO:0006139;GO:0006163;GO:0006164;GO:0006725;GO:0006753;GO:0006754;GO:0006793;GO:0006796;GO:0006807;GO:0006810;GO:0006811;GO:0006812;GO:0006897;GO:0006898;GO:0008150;GO:0008152;GO:0009058;GO:0009117;GO:0009123;GO:0009124;GO:0009126;GO:0009127;GO:0009141;GO:0009142;GO:0009144;GO:0009145;GO:0009150;GO:0009152;GO:0009156;GO:0009161;GO:0009165;GO:0009167;GO:0009168;GO:0009199;GO:0009201;GO:0009205;GO:…	http://amigo.geneontology.org/visualize?term_data_type=json&mode=amigo&term_data={%22GO%3A1902600%22%3A%7B%22fill%22%3A%22%23ffff66%22%2C%22font%22%3A%22black%22%7D,%22GO%3A0006898%22%3A%7B%22fill%22%3A%22%23ffff66%22%2C%22font%22%3A%22black%22%7D,%22GO%3A0099132%22%3A%7B%22fill%22%3A%22%23ffff66%22%2C%22font%22%3A%22black%22%7D,%22GO%3A0046034%22%3A%7B%22fill%22%3A%22%23ffff66%22%2C%22font%22%3A…
Band 3 anion transport protein OS=Rattus norvegicus (Rat) GN=Slc4a1 PE=1 SV=3	sp|P23562|B3AT_RAT	103178	1	1		0.0151	0.0108		ASGPGAAAQIQEVK	ALLNLVPVQK		1	1			P23562	P23562	B3AT_RAT	Slc4a1	Band 3 anion transport protein	10116	sp	GO:0005886: plasma membrane GO:0005887: integral component of plasma membrane GO:0009986: cell surface GO:0014704: intercalated disc GO:0016020: membrane GO:0016021: integral component of membrane GO:0016323: basolateral plasma membrane GO:0030018: Z disc GO:0030863: cortical cytoskeleton	GO:0005575;GO:0005622;GO:0005623;GO:0005737;GO:0005856;GO:0005886;GO:0005887;GO:0005911;GO:0005938;GO:0009986;GO:0014704;GO:0016020;GO:0016021;GO:0016323;GO:0030016;GO:0030017;GO:0030018;GO:0030054;GO:0030863;GO:0031224;GO:0031226;GO:0031674;GO:0043226;GO:0043228;GO:0043229;GO:0043232;GO:0043292;GO:0044291;GO:0044422;GO:0044424;GO:0044425;GO:0044444;GO:0044448;GO:0044449;GO:0044459;GO:0044464;GO:…	http://amigo.geneontology.org/visualize?term_data_type=json&mode=amigo&term_data={%22GO%3A0016020%22%3A%7B%22fill%22%3A%22%23ffff66%22%2C%22font%22%3A%22black%22%7D,%22GO%3A0016323%22%3A%7B%22fill%22%3A%22%23ffff66%22%2C%22font%22%3A%22black%22%7D,%22GO%3A0030863%22%3A%7B%22fill%22%3A%22%23ffff66%22%2C%22font%22%3A%22black%22%7D,%22GO%3A0030018%22%3A%7B%22fill%22%3A%22%23ffff66%22%2C%22font%22%3A…	GO:0003779: actin binding GO:0005452: inorganic anion exchanger activity GO:0008022: protein C-terminus binding GO:0008509: anion transmembrane transporter activity GO:0008510: sodium:bicarbonate symporter activity GO:0015106: bicarbonate transmembrane transporter activity GO:0015108: chloride transmembrane transporter activity GO:0015301: anion:anion antiporter activity GO:0019899: enzyme binding	GO:0003674;GO:0003779;GO:0005215;GO:0005452;GO:0005488;GO:0005515;GO:0008022;GO:0008092;GO:0008324;GO:0008509;GO:0008510;GO:0008514;GO:0015075;GO:0015077;GO:0015081;GO:0015103;GO:0015106;GO:0015108;GO:0015291;GO:0015293;GO:0015294;GO:0015297;GO:0015301;GO:0015318;GO:0015370;GO:0019899;GO:0022804;GO:0022857;GO:0022890;GO:0046873;GO:0099516	http://amigo.geneontology.org/visualize?term_data_type=json&mode=amigo&term_data={%22GO%3A0015106%22%3A%7B%22fill%22%3A%22%23ffff66%22%2C%22font%22%3A%22black%22%7D,%22GO%3A0008510%22%3A%7B%22fill%22%3A%22%23ffff66%22%2C%22font%22%3A%22black%22%7D,%22GO%3A0008022%22%3A%7B%22fill%22%3A%22%23ffff66%22%2C%22font%22%3A%22black%22%7D,%22GO%3A0005452%22%3A%7B%22fill%22%3A%22%23ffff66%22%2C%22font%22%3A…	GO:0006811: ion transport GO:0006820: anion transport GO:0006821: chloride transport GO:0007623: circadian rhythm GO:0009414: response to water deprivation GO:0010037: response to carbon dioxide GO:0010446: response to alkaline pH GO:0010447: response to acidic pH GO:0014823: response to activity GO:0015701: bicarbonate transport GO:0031667: response to nutrient levels GO:0042102: positive regula…	GO:0000302;GO:0001101;GO:0001775;GO:0002376;GO:0002682;GO:0002684;GO:0002694;GO:0002696;GO:0006810;GO:0006811;GO:0006820;GO:0006821;GO:0006873;GO:0006885;GO:0006950;GO:0006979;GO:0007155;GO:0007159;GO:0007623;GO:0008150;GO:0008283;GO:0008284;GO:0009268;GO:0009414;GO:0009415;GO:0009605;GO:0009628;GO:0009636;GO:0009987;GO:0009991;GO:0010033;GO:0010035;GO:0010037;GO:0010446;GO:0010447;GO:0014823;GO:…	http://amigo.geneontology.org/visualize?term_data_type=json&mode=amigo&term_data={%22GO%3A0010446%22%3A%7B%22fill%22%3A%22%23ffff66%22%2C%22font%22%3A%22black%22%7D,%22GO%3A0042102%22%3A%7B%22fill%22%3A%22%23ffff66%22%2C%22font%22%3A%22black%22%7D,%22GO%3A0006821%22%3A%7B%22fill%22%3A%22%23ffff66%22%2C%22font%22%3A%22black%22%7D,%22GO%3A0046685%22%3A%7B%22fill%22%3A%22%23ffff66%22%2C%22font%22%3A…
Beta-2-microglobulin OS=Rattus norvegicus (Rat) GN=B2m PE=1 SV=1	sp|P07151|B2MG_RAT	13720	2			0.118			IPNIEmSDLSFSK-KIPNIEmSDLSFSK			2				P07151	P07151	B2MG_RAT	B2m	Beta-2-microglobulin	10116	sp	GO:0005576: extracellular region GO:0005615: extracellular space GO:0005794: Golgi apparatus GO:0005829: cytosol GO:0005886: plasma membrane GO:0009897: external side of plasma membrane GO:0042612: MHC class I protein complex GO:1990712: HFE-transferrin receptor complex	GO:0005575;GO:0005576;GO:0005615;GO:0005622;GO:0005623;GO:0005737;GO:0005794;GO:0005829;GO:0005886;GO:0009897;GO:0009986;GO:0012505;GO:0016020;GO:0032991;GO:0042611;GO:0042612;GO:0043226;GO:0043227;GO:0043229;GO:0043231;GO:0043235;GO:0044421;GO:0044424;GO:0044425;GO:0044444;GO:0044459;GO:0044464;GO:0071944;GO:0098552;GO:0098796;GO:0098797;GO:0098802;GO:1990712	http://amigo.geneontology.org/visualize?term_data_type=json&mode=amigo&term_data={%22GO%3A0005615%22%3A%7B%22fill%22%3A%22%23ffff66%22%2C%22font%22%3A%22black%22%7D,%22GO%3A0009897%22%3A%7B%22fill%22%3A%22%23ffff66%22%2C%22font%22%3A%22black%22%7D,%22GO%3A1990712%22%3A%7B%22fill%22%3A%22%23ffff66%22%2C%22font%22%3A%22black%22%7D,%22GO%3A0005829%22%3A%7B%22fill%22%3A%22%23ffff66%22%2C%22font%22%3A…	GO:0003674: molecular_function GO:0042802: identical protein binding	GO:0003674;GO:0005488;GO:0005515;GO:0042802	http://amigo.geneontology.org/visualize?term_data_type=json&mode=amigo&term_data={%22GO%3A0042802%22%3A%7B%22fill%22%3A%22%23ffff66%22%2C%22font%22%3A%22black%22%7D,%22GO%3A0003674%22%3A%7B%22fill%22%3A%22%23ffff66%22%2C%22font%22%3A%22black%22%7D}&format=png&mode=basic&term_data_type=json	GO:0001916: positive regulation of T cell mediated cytotoxicity GO:0002237: response to molecule of bacterial origin GO:0002376: immune system process GO:0002474: antigen processing and presentation of peptide antigen via MHC class I GO:0002481: antigen processing and presentation of exogenous protein antigen via MHC class Ib, TAP-dependent GO:0002726: positive regulation of T cell cytokine produ…	GO:0000041;GO:0001775;GO:0001816;GO:0001817;GO:0001819;GO:0001906;GO:0001909;GO:0001910;GO:0001912;GO:0001913;GO:0001914;GO:0001916;GO:0002237;GO:0002250;GO:0002252;GO:0002262;GO:0002367;GO:0002369;GO:0002376;GO:0002428;GO:0002440;GO:0002443;GO:0002449;GO:0002456;GO:0002460;GO:0002474;GO:0002475;GO:0002477;GO:0002478;GO:0002481;GO:0002483;GO:0002520;GO:0002521;GO:0002682;GO:0002684;GO:0002697;GO:…	http://amigo.geneontology.org/visualize?term_data_type=json&mode=amigo&term_data={%22GO%3A0033216%22%3A%7B%22fill%22%3A%22%23ffff66%22%2C%22font%22%3A%22black%22%7D,%22GO%3A0032092%22%3A%7B%22fill%22%3A%22%23ffff66%22%2C%22font%22%3A%22black%22%7D,%22GO%3A0055072%22%3A%7B%22fill%22%3A%22%23ffff66%22%2C%22font%22%3A%22black%22%7D,%22GO%3A0006826%22%3A%7B%22fill%22%3A%22%23ffff66%22%2C%22font%22%3A…
Beta-enolase OS=Rattus norvegicus (Rat) GN=Eno3 PE=1 SV=3	sp|P15429|ENOB_RAT	47015	5			0.194			AAVPSGASTGIYEALELR-FGANAILGVSLAVcK-SGETEDTFIADLVVGLcTGQIK-VNQIGSVTESIQAcK-VVIGMDVAASEFYR			8				P15429	P15429	ENOB_RAT	Eno3	Beta-enolase	10116	sp	GO:0000015: phosphopyruvate hydratase complex GO:0005737: cytoplasm GO:0005829: cytosol GO:0005886: plasma membrane GO:0016020: membrane	GO:0000015;GO:0005575;GO:0005622;GO:0005623;GO:0005737;GO:0005829;GO:0005886;GO:0016020;GO:0032991;GO:0044424;GO:0044444;GO:0044445;GO:0044464;GO:0071944;GO:1902494	http://amigo.geneontology.org/visualize?term_data_type=json&mode=amigo&term_data={%22GO%3A0016020%22%3A%7B%22fill%22%3A%22%23ffff66%22%2C%22font%22%3A%22black%22%7D,%22GO%3A0005737%22%3A%7B%22fill%22%3A%22%23ffff66%22%2C%22font%22%3A%22black%22%7D,%22GO%3A0005829%22%3A%7B%22fill%22%3A%22%23ffff66%22%2C%22font%22%3A%22black%22%7D,%22GO%3A0005886%22%3A%7B%22fill%22%3A%22%23ffff66%22%2C%22font%22%3A…	GO:0000287: magnesium ion binding GO:0004634: phosphopyruvate hydratase activity GO:0005515: protein binding GO:0016829: lyase activity GO:0042803: protein homodimerization activity GO:0046872: metal ion binding GO:0046982: protein heterodimerization activity	GO:0000287;GO:0003674;GO:0003824;GO:0004634;GO:0005488;GO:0005515;GO:0016829;GO:0016835;GO:0016836;GO:0042802;GO:0042803;GO:0043167;GO:0043169;GO:0046872;GO:0046982;GO:0046983	http://amigo.geneontology.org/visualize?term_data_type=json&mode=amigo&term_data={%22GO%3A0005515%22%3A%7B%22fill%22%3A%22%23ffff66%22%2C%22font%22%3A%22black%22%7D,%22GO%3A0000287%22%3A%7B%22fill%22%3A%22%23ffff66%22%2C%22font%22%3A%22black%22%7D,%22GO%3A0004634%22%3A%7B%22fill%22%3A%22%23ffff66%22%2C%22font%22%3A%22black%22%7D,%22GO%3A0046982%22%3A%7B%22fill%22%3A%22%23ffff66%22%2C%22font%22%3A…	GO:0006096: glycolytic process GO:0007568: aging GO:0042493: response to drug GO:0043403: skeletal muscle tissue regeneration	GO:0005975;GO:0006082;GO:0006090;GO:0006091;GO:0006096;GO:0006139;GO:0006163;GO:0006164;GO:0006165;GO:0006725;GO:0006732;GO:0006733;GO:0006753;GO:0006754;GO:0006757;GO:0006793;GO:0006796;GO:0006807;GO:0006950;GO:0007568;GO:0008150;GO:0008152;GO:0009056;GO:0009058;GO:0009108;GO:0009117;GO:0009123;GO:0009124;GO:0009126;GO:0009127;GO:0009132;GO:0009135;GO:0009141;GO:0009142;GO:0009144;GO:0009145;GO:…	http://amigo.geneontology.org/visualize?term_data_type=json&mode=amigo&term_data={%22GO%3A0006096%22%3A%7B%22fill%22%3A%22%23ffff66%22%2C%22font%22%3A%22black%22%7D,%22GO%3A0042493%22%3A%7B%22fill%22%3A%22%23ffff66%22%2C%22font%22%3A%22black%22%7D,%22GO%3A0043403%22%3A%7B%22fill%22%3A%22%23ffff66%22%2C%22font%22%3A%22black%22%7D,%22GO%3A0007568%22%3A%7B%22fill%22%3A%22%23ffff66%22%2C%22font%22%3A…
Beta-mannosidase OS=Rattus norvegicus (Rat) GN=Manba PE=2 SV=1	sp|Q4FZV0|MANBA_RAT	101223	2			0.042			DLGTYINDYVTLYVK-VTSELLQLLLQSAVDANmNTLR			2				Q4FZV0	Q4FZV0	MANBA_RAT	Manba	Beta-mannosidase	10116	sp	GO:0005764: lysosome GO:0043231: intracellular membrane-bounded organelle	GO:0000323;GO:0005575;GO:0005622;GO:0005623;GO:0005737;GO:0005764;GO:0005773;GO:0043226;GO:0043227;GO:0043229;GO:0043231;GO:0044424;GO:0044444;GO:0044464	http://amigo.geneontology.org/visualize?term_data_type=json&mode=amigo&term_data={%22GO%3A0005764%22%3A%7B%22fill%22%3A%22%23ffff66%22%2C%22font%22%3A%22black%22%7D,%22GO%3A0043231%22%3A%7B%22fill%22%3A%22%23ffff66%22%2C%22font%22%3A%22black%22%7D}&format=png&mode=basic&term_data_type=json	GO:0004553: hydrolase activity, hydrolyzing O-glycosyl compounds GO:0004567: beta-mannosidase activity GO:0005537: mannose binding GO:0016787: hydrolase activity GO:0016798: hydrolase activity, acting on glycosyl bonds	GO:0003674;GO:0003824;GO:0004553;GO:0004567;GO:0005488;GO:0005537;GO:0015923;GO:0016787;GO:0016798;GO:0030246;GO:0036094;GO:0048029	http://amigo.geneontology.org/visualize?term_data_type=json&mode=amigo&term_data={%22GO%3A0016787%22%3A%7B%22fill%22%3A%22%23ffff66%22%2C%22font%22%3A%22black%22%7D,%22GO%3A0004553%22%3A%7B%22fill%22%3A%22%23ffff66%22%2C%22font%22%3A%22black%22%7D,%22GO%3A0004567%22%3A%7B%22fill%22%3A%22%23ffff66%22%2C%22font%22%3A%22black%22%7D,%22GO%3A0005537%22%3A%7B%22fill%22%3A%22%23ffff66%22%2C%22font%22%3A…	GO:0005975: carbohydrate metabolic process GO:0008152: metabolic process	GO:0005975;GO:0008150;GO:0008152;GO:0044238;GO:0071704	http://amigo.geneontology.org/visualize?term_data_type=json&mode=amigo&term_data={%22GO%3A0008152%22%3A%7B%22fill%22%3A%22%23ffff66%22%2C%22font%22%3A%22black%22%7D,%22GO%3A0005975%22%3A%7B%22fill%22%3A%22%23ffff66%22%2C%22font%22%3A%22black%22%7D}&format=png&mode=basic&term_data_type=json
BPI fold-containing family A member 1 OS=Rattus norvegicus (Rat) GN=Bpifa1 PE=2 SV=1	sp|Q8K4I4|BPIA1_RAT	27720.5	8	4	2	0.444	0.2	0.0852	IHLVLGDcTHSPGSLQITLLNGVTPVQSSLDSLTGILTK-LLELGLVQSPDGHR-LQVNmPVVGSFLQLAVK-LTSSVPLLNNILDIK-LYATIPLSLK-SGGGSSNGLVGGLLGK-SGGGSSNGLVGGLLGKLTSSVPLLNNILDIK-VLPELIQGK	LLELGLVQSPDGHR-LTSSVPLLNNILDIK-SGGGSSNGLVGGLLGK-VLPELIQGK	LLELGLVQSPDGHR-VLPELIQGK	27	15	5		Q8K4I4	Q8K4I4	BPIA1_RAT	Bpifa1	BPI fold-containing family A member 1	10116	sp	GO:0005576: extracellular region GO:0005615: extracellular space GO:0005902: microvillus	GO:0005575;GO:0005576;GO:0005615;GO:0005623;GO:0005902;GO:0042995;GO:0044421;GO:0044464;GO:0098858;GO:0120025	http://amigo.geneontology.org/visualize?term_data_type=json&mode=amigo&term_data={%22GO%3A0005615%22%3A%7B%22fill%22%3A%22%23ffff66%22%2C%22font%22%3A%22black%22%7D,%22GO%3A0005576%22%3A%7B%22fill%22%3A%22%23ffff66%22%2C%22font%22%3A%22black%22%7D,%22GO%3A0005902%22%3A%7B%22fill%22%3A%22%23ffff66%22%2C%22font%22%3A%22black%22%7D}&format=png&mode=basic&term_data_type=json	GO:0003674: molecular_function GO:0008289: lipid binding	GO:0003674;GO:0005488;GO:0008289	http://amigo.geneontology.org/visualize?term_data_type=json&mode=amigo&term_data={%22GO%3A0008289%22%3A%7B%22fill%22%3A%22%23ffff66%22%2C%22font%22%3A%22black%22%7D,%22GO%3A0003674%22%3A%7B%22fill%22%3A%22%23ffff66%22%2C%22font%22%3A%22black%22%7D}&format=png&mode=basic&term_data_type=json	GO:0002376: immune system process GO:0019731: antibacterial humoral response GO:0042742: defense response to bacterium GO:0045087: innate immune response GO:0050828: regulation of liquid surface tension GO:0050891: multicellular organismal water homeostasis GO:1900229: negative regulation of single-species biofilm formation in or on host organism GO:1902305: regulation of sodium ion transmembrane…	GO:0002028;GO:0002376;GO:0006810;GO:0006811;GO:0006812;GO:0006814;GO:0006950;GO:0006952;GO:0006955;GO:0006959;GO:0008150;GO:0009605;GO:0009607;GO:0009617;GO:0009987;GO:0010959;GO:0015672;GO:0019730;GO:0019731;GO:0022610;GO:0030001;GO:0030104;GO:0032501;GO:0032879;GO:0034220;GO:0034762;GO:0034765;GO:0035725;GO:0042592;GO:0042710;GO:0042742;GO:0043207;GO:0043269;GO:0043900;GO:0043901;GO:0043903;GO:…	http://amigo.geneontology.org/visualize?term_data_type=json&mode=amigo&term_data={%22GO%3A1900229%22%3A%7B%22fill%22%3A%22%23ffff66%22%2C%22font%22%3A%22black%22%7D,%22GO%3A0045087%22%3A%7B%22fill%22%3A%22%23ffff66%22%2C%22font%22%3A%22black%22%7D,%22GO%3A0019731%22%3A%7B%22fill%22%3A%22%23ffff66%22%2C%22font%22%3A%22black%22%7D,%22GO%3A0042742%22%3A%7B%22fill%22%3A%22%23ffff66%22%2C%22font%22%3A…
BPI fold-containing family B member 1 OS=Rattus norvegicus (Rat) GN=Bpifb1 PE=2 SV=1	sp|A0JPN3|BPIB1_RAT	52221.2	5	1		0.172	0.0276		LFDPEVLKDTLTK-LSFVVNSLAK-QDLVNAIVTTLIPQEELVILLR-SGSIPILDSFVNTVLR-SHLcPVIQQAFDDmYEDFLR	ILEYTLLPNENGK		7	1			A0JPN3	A0JPN3	BPIB1_RAT	Bpifb1	BPI fold-containing family B member 1	10116	sp	GO:0005576: extracellular region	GO:0005575;GO:0005576	http://amigo.geneontology.org/visualize?term_data_type=json&mode=amigo&term_data={%22GO%3A0005576%22%3A%7B%22fill%22%3A%22%23ffff66%22%2C%22font%22%3A%22black%22%7D}&format=png&mode=basic&term_data_type=json	GO:0008289: lipid binding	GO:0003674;GO:0005488;GO:0008289	http://amigo.geneontology.org/visualize?term_data_type=json&mode=amigo&term_data={%22GO%3A0008289%22%3A%7B%22fill%22%3A%22%23ffff66%22%2C%22font%22%3A%22black%22%7D}&format=png&mode=basic&term_data_type=json	GO:0002376: immune system process GO:0045087: innate immune response	GO:0002376;GO:0006950;GO:0006952;GO:0006955;GO:0008150;GO:0045087;GO:0050896	http://amigo.geneontology.org/visualize?term_data_type=json&mode=amigo&term_data={%22GO%3A0045087%22%3A%7B%22fill%22%3A%22%23ffff66%22%2C%22font%22%3A%22black%22%7D,%22GO%3A0002376%22%3A%7B%22fill%22%3A%22%23ffff66%22%2C%22font%22%3A%22black%22%7D}&format=png&mode=basic&term_data_type=json
BPI fold-containing family B member 3 OS=Rattus norvegicus (Rat) GN=Bpifb3 PE=2 SV=1	sp|Q05701|BPIB3_RAT	49950.3	3			0.0973			LLPGVGVQLSLHTK-NIPLTTTDLAALAPEALGK-SIAGDVIDFPKPR			4				Q05701	Q05701	BPIB3_RAT	Bpifb3	BPI fold-containing family B member 3	10116	sp	GO:0005576: extracellular region GO:0005737: cytoplasm	GO:0005575;GO:0005576;GO:0005622;GO:0005623;GO:0005737;GO:0044424;GO:0044464	http://amigo.geneontology.org/visualize?term_data_type=json&mode=amigo&term_data={%22GO%3A0005737%22%3A%7B%22fill%22%3A%22%23ffff66%22%2C%22font%22%3A%22black%22%7D,%22GO%3A0005576%22%3A%7B%22fill%22%3A%22%23ffff66%22%2C%22font%22%3A%22black%22%7D}&format=png&mode=basic&term_data_type=json	GO:0005549: odorant binding GO:0008289: lipid binding	GO:0003674;GO:0005488;GO:0005549;GO:0008289	http://amigo.geneontology.org/visualize?term_data_type=json&mode=amigo&term_data={%22GO%3A0005549%22%3A%7B%22fill%22%3A%22%23ffff66%22%2C%22font%22%3A%22black%22%7D,%22GO%3A0008289%22%3A%7B%22fill%22%3A%22%23ffff66%22%2C%22font%22%3A%22black%22%7D}&format=png&mode=basic&term_data_type=json	GO:0045087: innate immune response	GO:0002376;GO:0006950;GO:0006952;GO:0006955;GO:0008150;GO:0045087;GO:0050896	http://amigo.geneontology.org/visualize?term_data_type=json&mode=amigo&term_data={%22GO%3A0045087%22%3A%7B%22fill%22%3A%22%23ffff66%22%2C%22font%22%3A%22black%22%7D}&format=png&mode=basic&term_data_type=json
BPI fold-containing family B member 4 OS=Rattus norvegicus (Rat) GN=Bpifb4 PE=2 SV=2	sp|Q05704|BPIB4_RAT	65582	9	2		0.203	0.0421		cDTLLGGIK-DVLGDAISGTIQK-EVPVGVGGVPYNDFHVR-GLLPNLVDNLVNR-IQVPNPPTVTLQK-LLPGVGVYLSLYTR-TSNVGNFDVFILEmLVEK-YGEILDSDGSLR-YGHIEANDNTAQLGGK	DVLGDAISGTIQK-GLLPNLVDNLVNR		20	2			Q05704	Q05704	BPIB4_RAT	Bpifb4	BPI fold-containing family B member 4	10116	sp	GO:0005576: extracellular region GO:0005737: cytoplasm	GO:0005575;GO:0005576;GO:0005622;GO:0005623;GO:0005737;GO:0044424;GO:0044464	http://amigo.geneontology.org/visualize?term_data_type=json&mode=amigo&term_data={%22GO%3A0005737%22%3A%7B%22fill%22%3A%22%23ffff66%22%2C%22font%22%3A%22black%22%7D,%22GO%3A0005576%22%3A%7B%22fill%22%3A%22%23ffff66%22%2C%22font%22%3A%22black%22%7D}&format=png&mode=basic&term_data_type=json	GO:0008289: lipid binding	GO:0003674;GO:0005488;GO:0008289	http://amigo.geneontology.org/visualize?term_data_type=json&mode=amigo&term_data={%22GO%3A0008289%22%3A%7B%22fill%22%3A%22%23ffff66%22%2C%22font%22%3A%22black%22%7D}&format=png&mode=basic&term_data_type=json	---	---	---
Carbonic anhydrase 1 OS=Rattus norvegicus (Rat) GN=Ca1 PE=1 SV=1	sp|B0BNN3|CAH1_RAT	28299.9	3	6		0.153	0.268		ADGLAIIGVLMK-HDSSLKPVSVSYNPATAK-VGPANPNLQK	ADGLAIIGVLMK-ESISLSPEQLAQLR-GGPLADSYR-LYPIANGNNQSPIDIK-VGPANPNLQK-VLDALSSVK		7	11			B0BNN3	B0BNN3	CAH1_RAT	Ca1	Carbonic anhydrase 1	10116	sp	GO:0005737: cytoplasm	GO:0005575;GO:0005622;GO:0005623;GO:0005737;GO:0044424;GO:0044464	http://amigo.geneontology.org/visualize?term_data_type=json&mode=amigo&term_data={%22GO%3A0005737%22%3A%7B%22fill%22%3A%22%23ffff66%22%2C%22font%22%3A%22black%22%7D}&format=png&mode=basic&term_data_type=json	GO:0004064: arylesterase activity GO:0004089: carbonate dehydratase activity GO:0008270: zinc ion binding GO:0016829: lyase activity GO:0016836: hydro-lyase activity GO:0046872: metal ion binding	GO:0003674;GO:0003824;GO:0004064;GO:0004089;GO:0005488;GO:0008270;GO:0016787;GO:0016788;GO:0016829;GO:0016835;GO:0016836;GO:0043167;GO:0043169;GO:0046872;GO:0046914;GO:0052689	http://amigo.geneontology.org/visualize?term_data_type=json&mode=amigo&term_data={%22GO%3A0004064%22%3A%7B%22fill%22%3A%22%23ffff66%22%2C%22font%22%3A%22black%22%7D,%22GO%3A0016829%22%3A%7B%22fill%22%3A%22%23ffff66%22%2C%22font%22%3A%22black%22%7D,%22GO%3A0016836%22%3A%7B%22fill%22%3A%22%23ffff66%22%2C%22font%22%3A%22black%22%7D,%22GO%3A0004089%22%3A%7B%22fill%22%3A%22%23ffff66%22%2C%22font%22%3A…	GO:0006730: one-carbon metabolic process	GO:0006730;GO:0008150;GO:0008152;GO:0009987;GO:0044237;GO:0044281	http://amigo.geneontology.org/visualize?term_data_type=json&mode=amigo&term_data={%22GO%3A0006730%22%3A%7B%22fill%22%3A%22%23ffff66%22%2C%22font%22%3A%22black%22%7D}&format=png&mode=basic&term_data_type=json
Carbonic anhydrase 2 OS=Rattus norvegicus (Rat) GN=Ca2 PE=1 SV=2	sp|P27139|CAH2_RAT	29114.3	3	4		0.204	0.215		AVQHPDGLAVLGIFLK-EPITVSSEQmSHFR-SIVNNGHSFNVEFDDSQDFAVLK	EGPLSGSYR-EPITVSSEQMSHFR-IGPASQGLQK-SIVNNGHSFNVEFDDSQDFAVLK		3	5			P27139	P27139	CAH2_RAT	Ca2	Carbonic anhydrase 2	10116	sp	GO:0005615: extracellular space GO:0005737: cytoplasm GO:0005829: cytosol GO:0005886: plasma membrane GO:0005902: microvillus GO:0016020: membrane GO:0016323: basolateral plasma membrane GO:0030424: axon GO:0043209: myelin sheath GO:0045177: apical part of cell	GO:0005575;GO:0005576;GO:0005615;GO:0005622;GO:0005623;GO:0005737;GO:0005829;GO:0005886;GO:0005902;GO:0016020;GO:0016323;GO:0030424;GO:0042995;GO:0043005;GO:0043209;GO:0044421;GO:0044424;GO:0044425;GO:0044444;GO:0044459;GO:0044464;GO:0045177;GO:0071944;GO:0097458;GO:0098590;GO:0098858;GO:0120025	http://amigo.geneontology.org/visualize?term_data_type=json&mode=amigo&term_data={%22GO%3A0016020%22%3A%7B%22fill%22%3A%22%23ffff66%22%2C%22font%22%3A%22black%22%7D,%22GO%3A0016323%22%3A%7B%22fill%22%3A%22%23ffff66%22%2C%22font%22%3A%22black%22%7D,%22GO%3A0005615%22%3A%7B%22fill%22%3A%22%23ffff66%22%2C%22font%22%3A%22black%22%7D,%22GO%3A0005737%22%3A%7B%22fill%22%3A%22%23ffff66%22%2C%22font%22%3A…	GO:0004064: arylesterase activity GO:0004089: carbonate dehydratase activity GO:0005515: protein binding GO:0008270: zinc ion binding GO:0016829: lyase activity GO:0046872: metal ion binding	GO:0003674;GO:0003824;GO:0004064;GO:0004089;GO:0005488;GO:0005515;GO:0008270;GO:0016787;GO:0016788;GO:0016829;GO:0016835;GO:0016836;GO:0043167;GO:0043169;GO:0046872;GO:0046914;GO:0052689	http://amigo.geneontology.org/visualize?term_data_type=json&mode=amigo&term_data={%22GO%3A0005515%22%3A%7B%22fill%22%3A%22%23ffff66%22%2C%22font%22%3A%22black%22%7D,%22GO%3A0004064%22%3A%7B%22fill%22%3A%22%23ffff66%22%2C%22font%22%3A%22black%22%7D,%22GO%3A0016829%22%3A%7B%22fill%22%3A%22%23ffff66%22%2C%22font%22%3A%22black%22%7D,%22GO%3A0004089%22%3A%7B%22fill%22%3A%22%23ffff66%22%2C%22font%22%3A…	GO:0001822: kidney development GO:0002009: morphogenesis of an epithelium GO:0009268: response to pH GO:0010033: response to organic substance GO:0010043: response to zinc ion GO:0015670: carbon dioxide transport GO:0030316: osteoclast differentiation GO:0030641: regulation of cellular pH GO:0032230: positive regulation of synaptic transmission, GABAergic GO:0032849: positive regulation of cellul…	GO:0001655;GO:0001822;GO:0001894;GO:0002009;GO:0002376;GO:0002520;GO:0002521;GO:0002573;GO:0002682;GO:0002684;GO:0002761;GO:0002763;GO:0006810;GO:0006811;GO:0006820;GO:0006821;GO:0006857;GO:0006873;GO:0006885;GO:0006950;GO:0007154;GO:0007165;GO:0007186;GO:0007267;GO:0007268;GO:0007275;GO:0008150;GO:0009268;GO:0009628;GO:0009653;GO:0009719;GO:0009725;GO:0009887;GO:0009888;GO:0009987;GO:0010033;GO:…	http://amigo.geneontology.org/visualize?term_data_type=json&mode=amigo&term_data={%22GO%3A0002009%22%3A%7B%22fill%22%3A%22%23ffff66%22%2C%22font%22%3A%22black%22%7D,%22GO%3A0030316%22%3A%7B%22fill%22%3A%22%23ffff66%22%2C%22font%22%3A%22black%22%7D,%22GO%3A0043627%22%3A%7B%22fill%22%3A%22%23ffff66%22%2C%22font%22%3A%22black%22%7D,%22GO%3A0045672%22%3A%7B%22fill%22%3A%22%23ffff66%22%2C%22font%22%3A…
Carbonyl reductase [NADPH] 1 OS=Rattus norvegicus (Rat) GN=Cbr1 PE=1 SV=2	sp|P47727|CBR1_RAT	30578.2	1			0.0505			sSDRPVALVTGANK			1				P47727	P47727	CBR1_RAT	Cbr1	Carbonyl reductase [NADPH] 1	10116	sp	GO:0005634: nucleus GO:0005737: cytoplasm GO:0005886: plasma membrane GO:0005902: microvillus GO:0043231: intracellular membrane-bounded organelle	GO:0005575;GO:0005622;GO:0005623;GO:0005634;GO:0005737;GO:0005886;GO:0005902;GO:0016020;GO:0042995;GO:0043226;GO:0043227;GO:0043229;GO:0043231;GO:0044424;GO:0044464;GO:0071944;GO:0098858;GO:0120025	http://amigo.geneontology.org/visualize?term_data_type=json&mode=amigo&term_data={%22GO%3A0005737%22%3A%7B%22fill%22%3A%22%23ffff66%22%2C%22font%22%3A%22black%22%7D,%22GO%3A0005886%22%3A%7B%22fill%22%3A%22%23ffff66%22%2C%22font%22%3A%22black%22%7D,%22GO%3A0043231%22%3A%7B%22fill%22%3A%22%23ffff66%22%2C%22font%22%3A%22black%22%7D,%22GO%3A0005634%22%3A%7B%22fill%22%3A%22%23ffff66%22%2C%22font%22%3A…	GO:0004090: carbonyl reductase (NADPH) activity GO:0005515: protein binding GO:0016491: oxidoreductase activity GO:0047021: 15-hydroxyprostaglandin dehydrogenase (NADP+) activity GO:0050221: prostaglandin-E2 9-reductase activity	GO:0003674;GO:0003824;GO:0004090;GO:0005488;GO:0005515;GO:0016491;GO:0016614;GO:0016616;GO:0047021;GO:0050221	http://amigo.geneontology.org/visualize?term_data_type=json&mode=amigo&term_data={%22GO%3A0005515%22%3A%7B%22fill%22%3A%22%23ffff66%22%2C%22font%22%3A%22black%22%7D,%22GO%3A0047021%22%3A%7B%22fill%22%3A%22%23ffff66%22%2C%22font%22%3A%22black%22%7D,%22GO%3A0050221%22%3A%7B%22fill%22%3A%22%23ffff66%22%2C%22font%22%3A%22black%22%7D,%22GO%3A0016491%22%3A%7B%22fill%22%3A%22%23ffff66%22%2C%22font%22%3A…	GO:0001542: ovulation from ovarian follicle GO:0006706: steroid catabolic process GO:0017144: drug metabolic process GO:0032355: response to estradiol GO:0032496: response to lipopolysaccharide GO:0032570: response to progesterone GO:0033574: response to testosterone GO:0034698: response to gonadotropin GO:0042373: vitamin K metabolic process GO:0042376: phylloquinone catabolic process GO:0055114…	GO:0000003;GO:0001542;GO:0002237;GO:0003006;GO:0006082;GO:0006629;GO:0006631;GO:0006690;GO:0006692;GO:0006693;GO:0006706;GO:0006732;GO:0006766;GO:0006775;GO:0007275;GO:0007276;GO:0007292;GO:0007548;GO:0008150;GO:0008152;GO:0008202;GO:0008406;GO:0008585;GO:0009056;GO:0009062;GO:0009109;GO:0009111;GO:0009605;GO:0009607;GO:0009617;GO:0009719;GO:0009725;GO:0009987;GO:0010033;GO:0014070;GO:0016042;GO:…	http://amigo.geneontology.org/visualize?term_data_type=json&mode=amigo&term_data={%22GO%3A0032570%22%3A%7B%22fill%22%3A%22%23ffff66%22%2C%22font%22%3A%22black%22%7D,%22GO%3A0032355%22%3A%7B%22fill%22%3A%22%23ffff66%22%2C%22font%22%3A%22black%22%7D,%22GO%3A0034698%22%3A%7B%22fill%22%3A%22%23ffff66%22%2C%22font%22%3A%22black%22%7D,%22GO%3A1905344%22%3A%7B%22fill%22%3A%22%23ffff66%22%2C%22font%22%3A…
Carboxylesterase 1C OS=Rattus norvegicus (Rat) GN=Ces1c PE=1 SV=3	sp|P10959|EST1C_RAT	60175.7	1			0.0273			LGIWGLFSTGDEHSR			1				P10959	P10959	EST1C_RAT	Ces1c	Carboxylesterase 1C	10116	sp	GO:0005783: endoplasmic reticulum GO:0005788: endoplasmic reticulum lumen	GO:0005575;GO:0005622;GO:0005623;GO:0005737;GO:0005783;GO:0005788;GO:0012505;GO:0031974;GO:0043226;GO:0043227;GO:0043229;GO:0043231;GO:0043233;GO:0044422;GO:0044424;GO:0044432;GO:0044444;GO:0044446;GO:0044464;GO:0070013	http://amigo.geneontology.org/visualize?term_data_type=json&mode=amigo&term_data={%22GO%3A0005783%22%3A%7B%22fill%22%3A%22%23ffff66%22%2C%22font%22%3A%22black%22%7D,%22GO%3A0005788%22%3A%7B%22fill%22%3A%22%23ffff66%22%2C%22font%22%3A%22black%22%7D}&format=png&mode=basic&term_data_type=json	GO:0016787: hydrolase activity GO:0052689: carboxylic ester hydrolase activity	GO:0003674;GO:0003824;GO:0016787;GO:0016788;GO:0052689	http://amigo.geneontology.org/visualize?term_data_type=json&mode=amigo&term_data={%22GO%3A0052689%22%3A%7B%22fill%22%3A%22%23ffff66%22%2C%22font%22%3A%22black%22%7D,%22GO%3A0016787%22%3A%7B%22fill%22%3A%22%23ffff66%22%2C%22font%22%3A%22black%22%7D}&format=png&mode=basic&term_data_type=json	---	---	---
Carnitine O-acetyltransferase OS=Rattus norvegicus (Rat) GN=Crat PE=1 SV=1	sp|Q704S8|CACP_RAT	70802.2	1			0.0144			LIEGVLDFK			1				Q704S8	Q704S8	CACP_RAT	Crat	Carnitine O-acetyltransferase	10116	sp	GO:0005739: mitochondrion GO:0005743: mitochondrial inner membrane GO:0005777: peroxisome GO:0005783: endoplasmic reticulum GO:0016020: membrane	GO:0005575;GO:0005622;GO:0005623;GO:0005737;GO:0005739;GO:0005740;GO:0005743;GO:0005777;GO:0005783;GO:0012505;GO:0016020;GO:0019866;GO:0031090;GO:0031966;GO:0031967;GO:0031975;GO:0042579;GO:0043226;GO:0043227;GO:0043229;GO:0043231;GO:0044422;GO:0044424;GO:0044429;GO:0044444;GO:0044446;GO:0044464	http://amigo.geneontology.org/visualize?term_data_type=json&mode=amigo&term_data={%22GO%3A0016020%22%3A%7B%22fill%22%3A%22%23ffff66%22%2C%22font%22%3A%22black%22%7D,%22GO%3A0005783%22%3A%7B%22fill%22%3A%22%23ffff66%22%2C%22font%22%3A%22black%22%7D,%22GO%3A0005743%22%3A%7B%22fill%22%3A%22%23ffff66%22%2C%22font%22%3A%22black%22%7D,%22GO%3A0005777%22%3A%7B%22fill%22%3A%22%23ffff66%22%2C%22font%22%3A…	GO:0004092: carnitine O-acetyltransferase activity GO:0016740: transferase activity GO:0016746: transferase activity, transferring acyl groups	GO:0003674;GO:0003824;GO:0004092;GO:0008374;GO:0016406;GO:0016407;GO:0016413;GO:0016740;GO:0016746;GO:0016747	http://amigo.geneontology.org/visualize?term_data_type=json&mode=amigo&term_data={%22GO%3A0016746%22%3A%7B%22fill%22%3A%22%23ffff66%22%2C%22font%22%3A%22black%22%7D,%22GO%3A0004092%22%3A%7B%22fill%22%3A%22%23ffff66%22%2C%22font%22%3A%22black%22%7D,%22GO%3A0016740%22%3A%7B%22fill%22%3A%22%23ffff66%22%2C%22font%22%3A%22black%22%7D}&format=png&mode=basic&term_data_type=json	GO:0006629: lipid metabolic process GO:0006631: fatty acid metabolic process	GO:0006082;GO:0006629;GO:0006631;GO:0008150;GO:0008152;GO:0009987;GO:0019752;GO:0032787;GO:0043436;GO:0044237;GO:0044238;GO:0044255;GO:0044281;GO:0071704	http://amigo.geneontology.org/visualize?term_data_type=json&mode=amigo&term_data={%22GO%3A0006629%22%3A%7B%22fill%22%3A%22%23ffff66%22%2C%22font%22%3A%22black%22%7D,%22GO%3A0006631%22%3A%7B%22fill%22%3A%22%23ffff66%22%2C%22font%22%3A%22black%22%7D}&format=png&mode=basic&term_data_type=json
Casein kinase I isoform alpha OS=Rattus norvegicus (Rat) GN=Csnk1a1 PE=2 SV=1	sp|P97633|KC1A_RAT	37497.1	2			0.0646			FEEAPDYmYLR-LFLIDFGLAK			2				P97633	P97633	KC1A_RAT	Csnk1a1	Casein kinase I isoform alpha	10116	sp	GO:0000775: chromosome, centromeric region GO:0000776: kinetochore GO:0000777: condensed chromosome kinetochore GO:0005634: nucleus GO:0005694: chromosome GO:0005737: cytoplasm GO:0005815: microtubule organizing center GO:0005829: cytosol GO:0005847: mRNA cleavage and polyadenylation specificity factor complex GO:0005856: cytoskeleton GO:0016607: nuclear speck GO:0030877: beta-catenin destruction…	GO:0000775;GO:0000776;GO:0000777;GO:0000779;GO:0000793;GO:0005575;GO:0005622;GO:0005623;GO:0005634;GO:0005654;GO:0005694;GO:0005737;GO:0005815;GO:0005829;GO:0005847;GO:0005849;GO:0005856;GO:0005882;GO:0005929;GO:0015630;GO:0016604;GO:0016607;GO:0030877;GO:0031974;GO:0031981;GO:0032991;GO:0036064;GO:0042995;GO:0043226;GO:0043227;GO:0043228;GO:0043229;GO:0043231;GO:0043232;GO:0043233;GO:0044422;GO:…	http://amigo.geneontology.org/visualize?term_data_type=json&mode=amigo&term_data={%22GO%3A0005847%22%3A%7B%22fill%22%3A%22%23ffff66%22%2C%22font%22%3A%22black%22%7D,%22GO%3A0030877%22%3A%7B%22fill%22%3A%22%23ffff66%22%2C%22font%22%3A%22black%22%7D,%22GO%3A0005737%22%3A%7B%22fill%22%3A%22%23ffff66%22%2C%22font%22%3A%22black%22%7D,%22GO%3A0000777%22%3A%7B%22fill%22%3A%22%23ffff66%22%2C%22font%22%3A…	GO:0000166: nucleotide binding GO:0000287: magnesium ion binding GO:0004672: protein kinase activity GO:0004674: protein serine/threonine kinase activity GO:0005515: protein binding GO:0005524: ATP binding GO:0016301: kinase activity GO:0016740: transferase activity GO:0042277: peptide binding GO:0051219: phosphoprotein binding	GO:0000166;GO:0000287;GO:0003674;GO:0003824;GO:0004672;GO:0004674;GO:0005488;GO:0005515;GO:0005524;GO:0008144;GO:0016301;GO:0016740;GO:0016772;GO:0016773;GO:0017076;GO:0030554;GO:0032553;GO:0032555;GO:0032559;GO:0033218;GO:0035639;GO:0036094;GO:0042277;GO:0043167;GO:0043168;GO:0043169;GO:0046872;GO:0051219;GO:0097159;GO:0097367;GO:0140096;GO:1901265;GO:1901363	http://amigo.geneontology.org/visualize?term_data_type=json&mode=amigo&term_data={%22GO%3A0005515%22%3A%7B%22fill%22%3A%22%23ffff66%22%2C%22font%22%3A%22black%22%7D,%22GO%3A0004672%22%3A%7B%22fill%22%3A%22%23ffff66%22%2C%22font%22%3A%22black%22%7D,%22GO%3A0016301%22%3A%7B%22fill%22%3A%22%23ffff66%22%2C%22font%22%3A%22black%22%7D,%22GO%3A0042277%22%3A%7B%22fill%22%3A%22%23ffff66%22%2C%22font%22%3A…	GO:0006468: protein phosphorylation GO:0006909: phagocytosis GO:0007049: cell cycle GO:0008360: regulation of cell shape GO:0016055: Wnt signaling pathway GO:0016310: phosphorylation GO:0018105: peptidyl-serine phosphorylation GO:0043278: response to morphine GO:0045104: intermediate filament cytoskeleton organization GO:0051301: cell division GO:0090090: negative regulation of canonical Wnt sign…	GO:0000902;GO:0006464;GO:0006468;GO:0006793;GO:0006796;GO:0006807;GO:0006810;GO:0006897;GO:0006909;GO:0006996;GO:0007010;GO:0007049;GO:0007154;GO:0007165;GO:0007166;GO:0007267;GO:0008150;GO:0008152;GO:0008360;GO:0009410;GO:0009653;GO:0009966;GO:0009968;GO:0009987;GO:0010033;GO:0010243;GO:0010646;GO:0010648;GO:0014070;GO:0014072;GO:0016043;GO:0016055;GO:0016192;GO:0016310;GO:0018105;GO:0018193;GO:…	http://amigo.geneontology.org/visualize?term_data_type=json&mode=amigo&term_data={%22GO%3A0016310%22%3A%7B%22fill%22%3A%22%23ffff66%22%2C%22font%22%3A%22black%22%7D,%22GO%3A0090090%22%3A%7B%22fill%22%3A%22%23ffff66%22%2C%22font%22%3A%22black%22%7D,%22GO%3A0006909%22%3A%7B%22fill%22%3A%22%23ffff66%22%2C%22font%22%3A%22black%22%7D,%22GO%3A0006468%22%3A%7B%22fill%22%3A%22%23ffff66%22%2C%22font%22%3A…
Catalase OS=Rattus norvegicus (Rat) GN=Cat PE=1 SV=3	sp|P04762|CATA_RAT	59757.6		2			0.0474			aDSRDPASDQMK-FNSANEDNVTQVR			2			P04762	P04762	CATA_RAT	Cat	Catalase	10116	sp	GO:0005615: extracellular space GO:0005758: mitochondrial intermembrane space GO:0005764: lysosome GO:0005777: peroxisome GO:0005778: peroxisomal membrane GO:0005783: endoplasmic reticulum GO:0005794: Golgi apparatus GO:0005829: cytosol GO:0005886: plasma membrane GO:0043231: intracellular membrane-bounded organelle	GO:0000323;GO:0005575;GO:0005576;GO:0005615;GO:0005622;GO:0005623;GO:0005737;GO:0005739;GO:0005740;GO:0005758;GO:0005764;GO:0005773;GO:0005777;GO:0005778;GO:0005783;GO:0005794;GO:0005829;GO:0005886;GO:0012505;GO:0016020;GO:0031090;GO:0031903;GO:0031967;GO:0031970;GO:0031974;GO:0031975;GO:0042579;GO:0043226;GO:0043227;GO:0043229;GO:0043231;GO:0043233;GO:0044421;GO:0044422;GO:0044424;GO:0044429;GO:…	http://amigo.geneontology.org/visualize?term_data_type=json&mode=amigo&term_data={%22GO%3A0005778%22%3A%7B%22fill%22%3A%22%23ffff66%22%2C%22font%22%3A%22black%22%7D,%22GO%3A0005764%22%3A%7B%22fill%22%3A%22%23ffff66%22%2C%22font%22%3A%22black%22%7D,%22GO%3A0005886%22%3A%7B%22fill%22%3A%22%23ffff66%22%2C%22font%22%3A%22black%22%7D,%22GO%3A0043231%22%3A%7B%22fill%22%3A%22%23ffff66%22%2C%22font%22%3A…	GO:0004046: aminoacylase activity GO:0004096: catalase activity GO:0004601: peroxidase activity GO:0005102: signaling receptor binding GO:0016209: antioxidant activity GO:0016491: oxidoreductase activity GO:0016684: oxidoreductase activity, acting on peroxide as acceptor GO:0019899: enzyme binding GO:0020037: heme binding GO:0042802: identical protein binding GO:0042803: protein homodimerization …	GO:0000166;GO:0003674;GO:0003824;GO:0004046;GO:0004096;GO:0004601;GO:0005102;GO:0005488;GO:0005515;GO:0016209;GO:0016491;GO:0016684;GO:0016787;GO:0016810;GO:0016811;GO:0019899;GO:0020037;GO:0036094;GO:0042802;GO:0042803;GO:0043167;GO:0043169;GO:0046872;GO:0046906;GO:0046983;GO:0048037;GO:0050661;GO:0050662;GO:0097159;GO:1901265;GO:1901363	http://amigo.geneontology.org/visualize?term_data_type=json&mode=amigo&term_data={%22GO%3A0042802%22%3A%7B%22fill%22%3A%22%23ffff66%22%2C%22font%22%3A%22black%22%7D,%22GO%3A0016209%22%3A%7B%22fill%22%3A%22%23ffff66%22%2C%22font%22%3A%22black%22%7D,%22GO%3A0004046%22%3A%7B%22fill%22%3A%22%23ffff66%22%2C%22font%22%3A%22black%22%7D,%22GO%3A0016491%22%3A%7B%22fill%22%3A%22%23ffff66%22%2C%22font%22%3A…	GO:0000302: response to reactive oxygen species GO:0001657: ureteric bud development GO:0001666: response to hypoxia GO:0001822: kidney development GO:0006641: triglyceride metabolic process GO:0006979: response to oxidative stress GO:0007568: aging GO:0008203: cholesterol metabolic process GO:0009060: aerobic respiration GO:0009314: response to radiation GO:0009411: response to UV GO:0009636: re…	GO:0000302;GO:0001101;GO:0001655;GO:0001657;GO:0001666;GO:0001822;GO:0001823;GO:0006066;GO:0006091;GO:0006139;GO:0006351;GO:0006355;GO:0006629;GO:0006638;GO:0006639;GO:0006641;GO:0006725;GO:0006807;GO:0006915;GO:0006950;GO:0006979;GO:0007154;GO:0007165;GO:0007275;GO:0007568;GO:0007584;GO:0008150;GO:0008152;GO:0008202;GO:0008203;GO:0008219;GO:0009056;GO:0009058;GO:0009059;GO:0009060;GO:0009314;GO:…	http://amigo.geneontology.org/visualize?term_data_type=json&mode=amigo&term_data={%22GO%3A0071363%22%3A%7B%22fill%22%3A%22%23ffff66%22%2C%22font%22%3A%22black%22%7D,%22GO%3A0033197%22%3A%7B%22fill%22%3A%22%23ffff66%22%2C%22font%22%3A%22black%22%7D,%22GO%3A0032088%22%3A%7B%22fill%22%3A%22%23ffff66%22%2C%22font%22%3A%22black%22%7D,%22GO%3A0033189%22%3A%7B%22fill%22%3A%22%23ffff66%22%2C%22font%22%3A…
Catenin beta-1 OS=Rattus norvegicus (Rat) GN=Ctnnb1 PE=1 SV=1	sp|Q9WU82|CTNB1_RAT	85454.9	5			0.0948			FLAITTDcLQILAYGNQESK-LVQNcLWTLR-mEEIVEGcTGALHILAR-NEGVATYAAAVLFR-VAAGVLcELAQDK			11				Q9WU82	Q9WU82	CTNB1_RAT	Ctnnb1	Catenin beta-1	10116	sp	GO:0000922: spindle pole GO:0005634: nucleus GO:0005667: transcription factor complex GO:0005737: cytoplasm GO:0005813: centrosome GO:0005815: microtubule organizing center GO:0005829: cytosol GO:0005856: cytoskeleton GO:0005886: plasma membrane GO:0005911: cell-cell junction GO:0005912: adherens junction GO:0005913: cell-cell adherens junction GO:0005938: cell cortex GO:0016020: membrane GO:0016…	GO:0000922;GO:0005575;GO:0005622;GO:0005623;GO:0005634;GO:0005635;GO:0005667;GO:0005737;GO:0005813;GO:0005815;GO:0005819;GO:0005829;GO:0005856;GO:0005886;GO:0005911;GO:0005912;GO:0005913;GO:0005938;GO:0012505;GO:0015630;GO:0016020;GO:0016342;GO:0019897;GO:0019898;GO:0030054;GO:0030425;GO:0030877;GO:0031090;GO:0031965;GO:0031967;GO:0031975;GO:0032991;GO:0032993;GO:0036477;GO:0042995;GO:0043005;GO:…	http://amigo.geneontology.org/visualize?term_data_type=json&mode=amigo&term_data={%22GO%3A0016020%22%3A%7B%22fill%22%3A%22%23ffff66%22%2C%22font%22%3A%22black%22%7D,%22GO%3A0005938%22%3A%7B%22fill%22%3A%22%23ffff66%22%2C%22font%22%3A%22black%22%7D,%22GO%3A0030054%22%3A%7B%22fill%22%3A%22%23ffff66%22%2C%22font%22%3A%22black%22%7D,%22GO%3A0030877%22%3A%7B%22fill%22%3A%22%23ffff66%22%2C%22font%22%3A…	GO:0001085: RNA polymerase II transcription factor binding GO:0003713: transcription coactivator activity GO:0005515: protein binding GO:0019903: protein phosphatase binding GO:0035255: ionotropic glutamate receptor binding GO:0044877: protein-containing complex binding GO:0045294: alpha-catenin binding GO:0045296: cadherin binding GO:0050998: nitric-oxide synthase binding	GO:0001085;GO:0003674;GO:0003712;GO:0003713;GO:0005102;GO:0005488;GO:0005515;GO:0008134;GO:0019899;GO:0019902;GO:0019903;GO:0035254;GO:0035255;GO:0044877;GO:0045294;GO:0045296;GO:0050839;GO:0050998;GO:0140110	http://amigo.geneontology.org/visualize?term_data_type=json&mode=amigo&term_data={%22GO%3A0019903%22%3A%7B%22fill%22%3A%22%23ffff66%22%2C%22font%22%3A%22black%22%7D,%22GO%3A0050998%22%3A%7B%22fill%22%3A%22%23ffff66%22%2C%22font%22%3A%22black%22%7D,%22GO%3A0005515%22%3A%7B%22fill%22%3A%22%23ffff66%22%2C%22font%22%3A%22black%22%7D,%22GO%3A0001085%22%3A%7B%22fill%22%3A%22%23ffff66%22%2C%22font%22%3A…	GO:0001889: liver development GO:0002052: positive regulation of neuroblast proliferation GO:0006351: transcription, DNA-templated GO:0006355: regulation of transcription, DNA-templated GO:0007155: cell adhesion GO:0007399: nervous system development GO:0007494: midgut development GO:0008285: negative regulation of cell proliferation GO:0009725: response to hormone GO:0010629: negative regulation…	GO:0000226;GO:0000278;GO:0000819;GO:0000902;GO:0001889;GO:0002009;GO:0002052;GO:0003158;GO:0003159;GO:0006029;GO:0006139;GO:0006351;GO:0006355;GO:0006357;GO:0006366;GO:0006464;GO:0006725;GO:0006807;GO:0006810;GO:0006811;GO:0006812;GO:0006816;GO:0006915;GO:0006996;GO:0007010;GO:0007017;GO:0007049;GO:0007059;GO:0007062;GO:0007063;GO:0007098;GO:0007154;GO:0007155;GO:0007165;GO:0007166;GO:0007267;GO:…	http://amigo.geneontology.org/visualize?term_data_type=json&mode=amigo&term_data={%22GO%3A0071260%22%3A%7B%22fill%22%3A%22%23ffff66%22%2C%22font%22%3A%22black%22%7D,%22GO%3A0007494%22%3A%7B%22fill%22%3A%22%23ffff66%22%2C%22font%22%3A%22black%22%7D,%22GO%3A0043627%22%3A%7B%22fill%22%3A%22%23ffff66%22%2C%22font%22%3A%22black%22%7D,%22GO%3A0048660%22%3A%7B%22fill%22%3A%22%23ffff66%22%2C%22font%22%3A…
Cathepsin B OS=Rattus norvegicus (Rat) GN=Ctsb PE=1 SV=2	sp|P00787|CATB_RAT	37469.9	2			0.0855			HEAGDVmGGHAIR-VGFSEDINLPESFDAR			2				P00787	P00787	CATB_RAT	Ctsb	Cathepsin B	10116	sp	GO:0005576: extracellular region GO:0005615: extracellular space GO:0005737: cytoplasm GO:0005739: mitochondrion GO:0005764: lysosome GO:0005901: caveola GO:0009897: external side of plasma membrane GO:0009986: cell surface GO:0016324: apical plasma membrane GO:0042383: sarcolemma GO:0042470: melanosome GO:0048471: perinuclear region of cytoplasm	GO:0000323;GO:0005575;GO:0005576;GO:0005615;GO:0005622;GO:0005623;GO:0005737;GO:0005739;GO:0005764;GO:0005773;GO:0005886;GO:0005901;GO:0009897;GO:0009986;GO:0016020;GO:0016324;GO:0031410;GO:0031982;GO:0042383;GO:0042470;GO:0043226;GO:0043227;GO:0043229;GO:0043231;GO:0044421;GO:0044424;GO:0044425;GO:0044444;GO:0044459;GO:0044464;GO:0044853;GO:0045121;GO:0045177;GO:0048471;GO:0048770;GO:0071944;GO:…	http://amigo.geneontology.org/visualize?term_data_type=json&mode=amigo&term_data={%22GO%3A0005615%22%3A%7B%22fill%22%3A%22%23ffff66%22%2C%22font%22%3A%22black%22%7D,%22GO%3A0009897%22%3A%7B%22fill%22%3A%22%23ffff66%22%2C%22font%22%3A%22black%22%7D,%22GO%3A0016324%22%3A%7B%22fill%22%3A%22%23ffff66%22%2C%22font%22%3A%22black%22%7D,%22GO%3A0005737%22%3A%7B%22fill%22%3A%22%23ffff66%22%2C%22font%22%3A…	GO:0004175: endopeptidase activity GO:0004197: cysteine-type endopeptidase activity GO:0005515: protein binding GO:0008233: peptidase activity GO:0008234: cysteine-type peptidase activity GO:0016787: hydrolase activity GO:0030984: kininogen binding GO:0042277: peptide binding GO:0043621: protein self-association GO:0044877: protein-containing complex binding	GO:0003674;GO:0003824;GO:0004175;GO:0004197;GO:0005488;GO:0005515;GO:0008233;GO:0008234;GO:0016787;GO:0030984;GO:0033218;GO:0042277;GO:0043621;GO:0044877;GO:0070011;GO:0140096	http://amigo.geneontology.org/visualize?term_data_type=json&mode=amigo&term_data={%22GO%3A0008233%22%3A%7B%22fill%22%3A%22%23ffff66%22%2C%22font%22%3A%22black%22%7D,%22GO%3A0043621%22%3A%7B%22fill%22%3A%22%23ffff66%22%2C%22font%22%3A%22black%22%7D,%22GO%3A0016787%22%3A%7B%22fill%22%3A%22%23ffff66%22%2C%22font%22%3A%22black%22%7D,%22GO%3A0008234%22%3A%7B%22fill%22%3A%22%23ffff66%22%2C%22font%22%3A…	GO:0006508: proteolysis GO:0006914: autophagy GO:0007283: spermatogenesis GO:0007519: skeletal muscle tissue development GO:0009611: response to wounding GO:0009612: response to mechanical stimulus GO:0009749: response to glucose GO:0014070: response to organic cyclic compound GO:0014075: response to amine GO:0034097: response to cytokine GO:0043434: response to peptide hormone GO:0045471: respon…	GO:0000003;GO:0006508;GO:0006807;GO:0006914;GO:0006950;GO:0007275;GO:0007276;GO:0007283;GO:0007517;GO:0007519;GO:0008150;GO:0008152;GO:0008219;GO:0009056;GO:0009057;GO:0009605;GO:0009611;GO:0009612;GO:0009628;GO:0009636;GO:0009719;GO:0009725;GO:0009743;GO:0009746;GO:0009749;GO:0009888;GO:0009987;GO:0010033;GO:0010243;GO:0010941;GO:0014070;GO:0014075;GO:0014706;GO:0019538;GO:0019953;GO:0022414;GO:…	http://amigo.geneontology.org/visualize?term_data_type=json&mode=amigo&term_data={%22GO%3A0051603%22%3A%7B%22fill%22%3A%22%23ffff66%22%2C%22font%22%3A%22black%22%7D,%22GO%3A0071260%22%3A%7B%22fill%22%3A%22%23ffff66%22%2C%22font%22%3A%22black%22%7D,%22GO%3A0045471%22%3A%7B%22fill%22%3A%22%23ffff66%22%2C%22font%22%3A%22black%22%7D,%22GO%3A0009749%22%3A%7B%22fill%22%3A%22%23ffff66%22%2C%22font%22%3A…
Cathepsin D OS=Rattus norvegicus (Rat) GN=Ctsd PE=1 SV=1	sp|P24268|CATD_RAT	44682	4	2	2	0.14	0.0688	0.0688	GGcEAIVDTGTSLLVGPVDEVK-SDLGGIKVEK-TmTEVGGSVEDLILK-VSSLPIITFK	DPTGQPGGELMLGGTDSR-VSSLPIITFK	DPTGQPGGELMLGGTDSR-VSSLPIITFK	7	2	3		P24268	P24268	CATD_RAT	Ctsd	Cathepsin D	10116	sp	GO:0005576: extracellular region GO:0005615: extracellular space GO:0005764: lysosome GO:0042470: melanosome	GO:0000323;GO:0005575;GO:0005576;GO:0005615;GO:0005622;GO:0005623;GO:0005737;GO:0005764;GO:0005773;GO:0031410;GO:0031982;GO:0042470;GO:0043226;GO:0043227;GO:0043229;GO:0043231;GO:0044421;GO:0044424;GO:0044444;GO:0044464;GO:0048770;GO:0097708	http://amigo.geneontology.org/visualize?term_data_type=json&mode=amigo&term_data={%22GO%3A0005615%22%3A%7B%22fill%22%3A%22%23ffff66%22%2C%22font%22%3A%22black%22%7D,%22GO%3A0005764%22%3A%7B%22fill%22%3A%22%23ffff66%22%2C%22font%22%3A%22black%22%7D,%22GO%3A0042470%22%3A%7B%22fill%22%3A%22%23ffff66%22%2C%22font%22%3A%22black%22%7D,%22GO%3A0005576%22%3A%7B%22fill%22%3A%22%23ffff66%22%2C%22font%22%3A…	GO:0004175: endopeptidase activity GO:0004190: aspartic-type endopeptidase activity GO:0008233: peptidase activity GO:0016787: hydrolase activity GO:0042277: peptide binding	GO:0003674;GO:0003824;GO:0004175;GO:0004190;GO:0005488;GO:0008233;GO:0016787;GO:0033218;GO:0042277;GO:0070001;GO:0070011;GO:0140096	http://amigo.geneontology.org/visualize?term_data_type=json&mode=amigo&term_data={%22GO%3A0008233%22%3A%7B%22fill%22%3A%22%23ffff66%22%2C%22font%22%3A%22black%22%7D,%22GO%3A0016787%22%3A%7B%22fill%22%3A%22%23ffff66%22%2C%22font%22%3A%22black%22%7D,%22GO%3A0042277%22%3A%7B%22fill%22%3A%22%23ffff66%22%2C%22font%22%3A%22black%22%7D,%22GO%3A0004175%22%3A%7B%22fill%22%3A%22%23ffff66%22%2C%22font%22%3A…	GO:0006508: proteolysis GO:0006914: autophagy GO:0030163: protein catabolic process GO:0031667: response to nutrient levels	GO:0006508;GO:0006807;GO:0006914;GO:0008150;GO:0008152;GO:0009056;GO:0009057;GO:0009605;GO:0009987;GO:0009991;GO:0019538;GO:0030163;GO:0031667;GO:0043170;GO:0044237;GO:0044238;GO:0044248;GO:0050896;GO:0061919;GO:0071704;GO:1901564;GO:1901565;GO:1901575	http://amigo.geneontology.org/visualize?term_data_type=json&mode=amigo&term_data={%22GO%3A0006914%22%3A%7B%22fill%22%3A%22%23ffff66%22%2C%22font%22%3A%22black%22%7D,%22GO%3A0006508%22%3A%7B%22fill%22%3A%22%23ffff66%22%2C%22font%22%3A%22black%22%7D,%22GO%3A0030163%22%3A%7B%22fill%22%3A%22%23ffff66%22%2C%22font%22%3A%22black%22%7D,%22GO%3A0031667%22%3A%7B%22fill%22%3A%22%23ffff66%22%2C%22font%22%3A…
Cathepsin L1 OS=Rattus norvegicus (Rat) GN=Ctsl PE=1 SV=2	sp|P07154|CATL1_RAT	37660.6	1			0.0479			ENGGLDSEESYPYEAK			1				P07154	P07154	CATL1_RAT	Ctsl	Cathepsin L1	10116	sp	GO:0005576: extracellular region GO:0005615: extracellular space GO:0005634: nucleus GO:0005730: nucleolus GO:0005737: cytoplasm GO:0005764: lysosome GO:0005773: vacuole GO:0005902: microvillus GO:0009897: external side of plasma membrane GO:0030141: secretory granule GO:0031410: cytoplasmic vesicle GO:0043005: neuron projection GO:0043204: perikaryon GO:0045177: apical part of cell	GO:0000323;GO:0005575;GO:0005576;GO:0005615;GO:0005622;GO:0005623;GO:0005634;GO:0005730;GO:0005737;GO:0005764;GO:0005773;GO:0005886;GO:0005902;GO:0009897;GO:0009986;GO:0012505;GO:0016020;GO:0030141;GO:0031410;GO:0031974;GO:0031981;GO:0031982;GO:0036477;GO:0042995;GO:0043005;GO:0043025;GO:0043204;GO:0043226;GO:0043227;GO:0043228;GO:0043229;GO:0043231;GO:0043232;GO:0043233;GO:0044297;GO:0044421;GO:…	http://amigo.geneontology.org/visualize?term_data_type=json&mode=amigo&term_data={%22GO%3A0005615%22%3A%7B%22fill%22%3A%22%23ffff66%22%2C%22font%22%3A%22black%22%7D,%22GO%3A0009897%22%3A%7B%22fill%22%3A%22%23ffff66%22%2C%22font%22%3A%22black%22%7D,%22GO%3A0031410%22%3A%7B%22fill%22%3A%22%23ffff66%22%2C%22font%22%3A%22black%22%7D,%22GO%3A0005737%22%3A%7B%22fill%22%3A%22%23ffff66%22%2C%22font%22%3A…	GO:0004177: aminopeptidase activity GO:0004197: cysteine-type endopeptidase activity GO:0008233: peptidase activity GO:0008234: cysteine-type peptidase activity GO:0016787: hydrolase activity GO:0016807: cysteine-type carboxypeptidase activity GO:0030984: kininogen binding GO:0042277: peptide binding GO:0042393: histone binding GO:0044877: protein-containing complex binding	GO:0003674;GO:0003824;GO:0004175;GO:0004177;GO:0004180;GO:0004197;GO:0005488;GO:0005515;GO:0008233;GO:0008234;GO:0008238;GO:0016787;GO:0016807;GO:0030984;GO:0033218;GO:0042277;GO:0042393;GO:0044877;GO:0070004;GO:0070011;GO:0140096	http://amigo.geneontology.org/visualize?term_data_type=json&mode=amigo&term_data={%22GO%3A0008233%22%3A%7B%22fill%22%3A%22%23ffff66%22%2C%22font%22%3A%22black%22%7D,%22GO%3A0016787%22%3A%7B%22fill%22%3A%22%23ffff66%22%2C%22font%22%3A%22black%22%7D,%22GO%3A0008234%22%3A%7B%22fill%22%3A%22%23ffff66%22%2C%22font%22%3A%22black%22%7D,%22GO%3A0042277%22%3A%7B%22fill%22%3A%22%23ffff66%22%2C%22font%22%3A…	GO:0006508: proteolysis GO:0007154: cell communication GO:0007283: spermatogenesis GO:0008584: male gonad development GO:0009267: cellular response to starvation GO:0009749: response to glucose GO:0010259: multicellular organism aging GO:0010839: negative regulation of keratinocyte proliferation GO:0014070: response to organic cyclic compound GO:0016485: protein processing GO:0016540: protein aut…	GO:0000003;GO:0001890;GO:0001893;GO:0001942;GO:0002009;GO:0003006;GO:0006508;GO:0006807;GO:0006950;GO:0006996;GO:0007010;GO:0007154;GO:0007275;GO:0007276;GO:0007283;GO:0007399;GO:0007548;GO:0007565;GO:0007568;GO:0008150;GO:0008152;GO:0008219;GO:0008283;GO:0008285;GO:0008406;GO:0008544;GO:0008584;GO:0009056;GO:0009057;GO:0009267;GO:0009605;GO:0009653;GO:0009719;GO:0009725;GO:0009743;GO:0009746;GO:…	http://amigo.geneontology.org/visualize?term_data_type=json&mode=amigo&term_data={%22GO%3A0010839%22%3A%7B%22fill%22%3A%22%23ffff66%22%2C%22font%22%3A%22black%22%7D,%22GO%3A0009267%22%3A%7B%22fill%22%3A%22%23ffff66%22%2C%22font%22%3A%22black%22%7D,%22GO%3A0051603%22%3A%7B%22fill%22%3A%22%23ffff66%22%2C%22font%22%3A%22black%22%7D,%22GO%3A0008584%22%3A%7B%22fill%22%3A%22%23ffff66%22%2C%22font%22%3A…
CD59 glycoprotein OS=Rattus norvegicus (Rat) GN=Cd59 PE=1 SV=2	sp|P27274|CD59_RAT	13790.5	1			0.0714			LEIANVQYR			2				P27274	P27274	CD59_RAT	Cd59	CD59 glycoprotein	10116	sp	GO:0005615: extracellular space GO:0005886: plasma membrane GO:0009986: cell surface GO:0016020: membrane GO:0031225: anchored component of membrane GO:0042383: sarcolemma GO:0043218: compact myelin	GO:0005575;GO:0005576;GO:0005615;GO:0005623;GO:0005886;GO:0009986;GO:0016020;GO:0031224;GO:0031225;GO:0042383;GO:0043209;GO:0043218;GO:0044421;GO:0044425;GO:0044464;GO:0071944	http://amigo.geneontology.org/visualize?term_data_type=json&mode=amigo&term_data={%22GO%3A0016020%22%3A%7B%22fill%22%3A%22%23ffff66%22%2C%22font%22%3A%22black%22%7D,%22GO%3A0005615%22%3A%7B%22fill%22%3A%22%23ffff66%22%2C%22font%22%3A%22black%22%7D,%22GO%3A0043218%22%3A%7B%22fill%22%3A%22%23ffff66%22%2C%22font%22%3A%22black%22%7D,%22GO%3A0031225%22%3A%7B%22fill%22%3A%22%23ffff66%22%2C%22font%22%3A…	GO:0001848: complement binding	GO:0001848;GO:0003674;GO:0005488;GO:0005515	http://amigo.geneontology.org/visualize?term_data_type=json&mode=amigo&term_data={%22GO%3A0001848%22%3A%7B%22fill%22%3A%22%23ffff66%22%2C%22font%22%3A%22black%22%7D}&format=png&mode=basic&term_data_type=json	GO:0001971: negative regulation of activation of membrane attack complex GO:0007166: cell surface receptor signaling pathway GO:0030449: regulation of complement activation GO:0042102: positive regulation of T cell proliferation GO:0043066: negative regulation of apoptotic process	GO:0001775;GO:0001905;GO:0001969;GO:0001971;GO:0002252;GO:0002253;GO:0002376;GO:0002526;GO:0002673;GO:0002682;GO:0002683;GO:0002684;GO:0002694;GO:0002696;GO:0002697;GO:0002698;GO:0002920;GO:0002921;GO:0006508;GO:0006807;GO:0006915;GO:0006950;GO:0006952;GO:0006954;GO:0006955;GO:0006956;GO:0006959;GO:0007154;GO:0007155;GO:0007159;GO:0007165;GO:0007166;GO:0008150;GO:0008152;GO:0008219;GO:0008283;GO:…	http://amigo.geneontology.org/visualize?term_data_type=json&mode=amigo&term_data={%22GO%3A0030449%22%3A%7B%22fill%22%3A%22%23ffff66%22%2C%22font%22%3A%22black%22%7D,%22GO%3A0042102%22%3A%7B%22fill%22%3A%22%23ffff66%22%2C%22font%22%3A%22black%22%7D,%22GO%3A0007166%22%3A%7B%22fill%22%3A%22%23ffff66%22%2C%22font%22%3A%22black%22%7D,%22GO%3A0043066%22%3A%7B%22fill%22%3A%22%23ffff66%22%2C%22font%22%3A…
Ceruloplasmin OS=Rattus norvegicus (Rat) GN=Cp PE=1 SV=3	sp|P13635|CERU_RAT	120843	4			0.0434			AGLQAFFQVR-DIFTGLIGPmK-GQFEDVTLYQGER-LFPGQQYLYVLR			5				P13635	P13635	CERU_RAT	Cp	Ceruloplasmin	10116	sp	GO:0005576: extracellular region GO:0005615: extracellular space GO:0046658: anchored component of plasma membrane	GO:0005575;GO:0005576;GO:0005615;GO:0005623;GO:0005886;GO:0016020;GO:0031224;GO:0031225;GO:0031226;GO:0044421;GO:0044425;GO:0044459;GO:0044464;GO:0046658;GO:0071944	http://amigo.geneontology.org/visualize?term_data_type=json&mode=amigo&term_data={%22GO%3A0005615%22%3A%7B%22fill%22%3A%22%23ffff66%22%2C%22font%22%3A%22black%22%7D,%22GO%3A0005576%22%3A%7B%22fill%22%3A%22%23ffff66%22%2C%22font%22%3A%22black%22%7D,%22GO%3A0046658%22%3A%7B%22fill%22%3A%22%23ffff66%22%2C%22font%22%3A%22black%22%7D}&format=png&mode=basic&term_data_type=json	GO:0004322: ferroxidase activity GO:0005507: copper ion binding GO:0016491: oxidoreductase activity GO:0046872: metal ion binding	GO:0003674;GO:0003824;GO:0004322;GO:0005488;GO:0005507;GO:0016491;GO:0016722;GO:0016724;GO:0043167;GO:0043169;GO:0046872;GO:0046914	http://amigo.geneontology.org/visualize?term_data_type=json&mode=amigo&term_data={%22GO%3A0005507%22%3A%7B%22fill%22%3A%22%23ffff66%22%2C%22font%22%3A%22black%22%7D,%22GO%3A0016491%22%3A%7B%22fill%22%3A%22%23ffff66%22%2C%22font%22%3A%22black%22%7D,%22GO%3A0046872%22%3A%7B%22fill%22%3A%22%23ffff66%22%2C%22font%22%3A%22black%22%7D,%22GO%3A0004322%22%3A%7B%22fill%22%3A%22%23ffff66%22%2C%22font%22%3A…	GO:0001889: liver development GO:0006811: ion transport GO:0006825: copper ion transport GO:0006879: cellular iron ion homeostasis GO:0007568: aging GO:0007584: response to nutrient GO:0015679: plasma membrane copper ion transport GO:0030324: lung development GO:0046688: response to copper ion GO:0055114: oxidation-reduction process	GO:0000041;GO:0001889;GO:0006810;GO:0006811;GO:0006812;GO:0006825;GO:0006873;GO:0006875;GO:0006879;GO:0007275;GO:0007568;GO:0007584;GO:0008150;GO:0008152;GO:0009605;GO:0009987;GO:0009991;GO:0010035;GO:0010038;GO:0015679;GO:0019725;GO:0030001;GO:0030003;GO:0030323;GO:0030324;GO:0031667;GO:0032501;GO:0032502;GO:0034220;GO:0035295;GO:0035434;GO:0042221;GO:0042592;GO:0046688;GO:0046916;GO:0048513;GO:…	http://amigo.geneontology.org/visualize?term_data_type=json&mode=amigo&term_data={%22GO%3A0006879%22%3A%7B%22fill%22%3A%22%23ffff66%22%2C%22font%22%3A%22black%22%7D,%22GO%3A0030324%22%3A%7B%22fill%22%3A%22%23ffff66%22%2C%22font%22%3A%22black%22%7D,%22GO%3A0015679%22%3A%7B%22fill%22%3A%22%23ffff66%22%2C%22font%22%3A%22black%22%7D,%22GO%3A0055114%22%3A%7B%22fill%22%3A%22%23ffff66%22%2C%22font%22%3A…
Chitinase-3-like protein 1 OS=Rattus norvegicus (Rat) GN=Chi3l1 PE=2 SV=3	sp|Q9WTV1|CH3L1_RAT	42393.3	5			0.171			FSNVDYGVGYmLR-GTLAYYEIcDFLR-ILGQQVPFATK-LLLSAAVSAGK-TYGFDGLDLAWLYPGPK			5				Q9WTV1	Q9WTV1	CH3L1_RAT	Chi3l1	Chitinase-3-like protein 1	10116	sp	GO:0005576: extracellular region GO:0005615: extracellular space GO:0005737: cytoplasm GO:0005783: endoplasmic reticulum GO:0048471: perinuclear region of cytoplasm	GO:0005575;GO:0005576;GO:0005615;GO:0005622;GO:0005623;GO:0005737;GO:0005783;GO:0012505;GO:0043226;GO:0043227;GO:0043229;GO:0043231;GO:0044421;GO:0044424;GO:0044444;GO:0044464;GO:0048471	http://amigo.geneontology.org/visualize?term_data_type=json&mode=amigo&term_data={%22GO%3A0005615%22%3A%7B%22fill%22%3A%22%23ffff66%22%2C%22font%22%3A%22black%22%7D,%22GO%3A0005783%22%3A%7B%22fill%22%3A%22%23ffff66%22%2C%22font%22%3A%22black%22%7D,%22GO%3A0005737%22%3A%7B%22fill%22%3A%22%23ffff66%22%2C%22font%22%3A%22black%22%7D,%22GO%3A0005576%22%3A%7B%22fill%22%3A%22%23ffff66%22%2C%22font%22%3A…	GO:0003674: molecular_function GO:0004568: chitinase activity GO:0008061: chitin binding GO:0030246: carbohydrate binding	GO:0003674;GO:0003824;GO:0004553;GO:0004568;GO:0005488;GO:0008061;GO:0008144;GO:0016787;GO:0016798;GO:0030246;GO:0097367	http://amigo.geneontology.org/visualize?term_data_type=json&mode=amigo&term_data={%22GO%3A0003674%22%3A%7B%22fill%22%3A%22%23ffff66%22%2C%22font%22%3A%22black%22%7D,%22GO%3A0008061%22%3A%7B%22fill%22%3A%22%23ffff66%22%2C%22font%22%3A%22black%22%7D,%22GO%3A0004568%22%3A%7B%22fill%22%3A%22%23ffff66%22%2C%22font%22%3A%22black%22%7D,%22GO%3A0030246%22%3A%7B%22fill%22%3A%22%23ffff66%22%2C%22font%22%3A…	GO:0005975: carbohydrate metabolic process GO:0006032: chitin catabolic process GO:0006915: apoptotic process GO:0006954: inflammatory response GO:0007250: activation of NF-kappaB-inducing kinase activity GO:0009612: response to mechanical stimulus GO:0010800: positive regulation of peptidyl-threonine phosphorylation GO:0030324: lung development GO:0034612: response to tumor necrosis factor GO:00…	GO:0000165;GO:0001525;GO:0001568;GO:0001816;GO:0001932;GO:0001934;GO:0001944;GO:0002790;GO:0005975;GO:0006022;GO:0006026;GO:0006030;GO:0006032;GO:0006040;GO:0006464;GO:0006468;GO:0006793;GO:0006796;GO:0006807;GO:0006810;GO:0006915;GO:0006950;GO:0006952;GO:0006954;GO:0007154;GO:0007165;GO:0007250;GO:0007275;GO:0008104;GO:0008150;GO:0008152;GO:0008219;GO:0009056;GO:0009057;GO:0009306;GO:0009605;GO:…	http://amigo.geneontology.org/visualize?term_data_type=json&mode=amigo&term_data={%22GO%3A0030324%22%3A%7B%22fill%22%3A%22%23ffff66%22%2C%22font%22%3A%22black%22%7D,%22GO%3A0051897%22%3A%7B%22fill%22%3A%22%23ffff66%22%2C%22font%22%3A%22black%22%7D,%22GO%3A0071356%22%3A%7B%22fill%22%3A%22%23ffff66%22%2C%22font%22%3A%22black%22%7D,%22GO%3A0071347%22%3A%7B%22fill%22%3A%22%23ffff66%22%2C%22font%22%3A…
Chloride intracellular channel protein 1 OS=Rattus norvegicus (Rat) GN=Clic1 PE=1 SV=1	sp|Q6MG61|CLIC1_RAT	26981.4	1	1		0.0373	0.0498		IGNcPFSQR	NSNPALNDNLEK		1	1			Q6MG61	Q6MG61	CLIC1_RAT	Clic1	Chloride intracellular channel protein 1	10116	sp	GO:0005634: nucleus GO:0005635: nuclear envelope GO:0005737: cytoplasm GO:0005739: mitochondrion GO:0005886: plasma membrane GO:0016020: membrane GO:0016021: integral component of membrane GO:0031965: nuclear membrane GO:0034707: chloride channel complex GO:0048471: perinuclear region of cytoplasm GO:0070062: extracellular exosome	GO:0005575;GO:0005576;GO:0005615;GO:0005622;GO:0005623;GO:0005634;GO:0005635;GO:0005737;GO:0005739;GO:0005886;GO:0012505;GO:0016020;GO:0016021;GO:0031090;GO:0031224;GO:0031965;GO:0031967;GO:0031975;GO:0031982;GO:0032991;GO:0034702;GO:0034707;GO:0043226;GO:0043227;GO:0043229;GO:0043230;GO:0043231;GO:0044421;GO:0044422;GO:0044424;GO:0044425;GO:0044428;GO:0044444;GO:0044446;GO:0044464;GO:0048471;GO:…	http://amigo.geneontology.org/visualize?term_data_type=json&mode=amigo&term_data={%22GO%3A0016020%22%3A%7B%22fill%22%3A%22%23ffff66%22%2C%22font%22%3A%22black%22%7D,%22GO%3A0005737%22%3A%7B%22fill%22%3A%22%23ffff66%22%2C%22font%22%3A%22black%22%7D,%22GO%3A0070062%22%3A%7B%22fill%22%3A%22%23ffff66%22%2C%22font%22%3A%22black%22%7D,%22GO%3A0031965%22%3A%7B%22fill%22%3A%22%23ffff66%22%2C%22font%22%3A…	GO:0004364: glutathione transferase activity GO:0005244: voltage-gated ion channel activity GO:0005247: voltage-gated chloride channel activity GO:0005254: chloride channel activity	GO:0003674;GO:0003824;GO:0004364;GO:0005215;GO:0005216;GO:0005244;GO:0005247;GO:0005253;GO:0005254;GO:0008308;GO:0008509;GO:0015075;GO:0015103;GO:0015108;GO:0015267;GO:0015318;GO:0016740;GO:0016765;GO:0022803;GO:0022832;GO:0022836;GO:0022838;GO:0022839;GO:0022857	http://amigo.geneontology.org/visualize?term_data_type=json&mode=amigo&term_data={%22GO%3A0004364%22%3A%7B%22fill%22%3A%22%23ffff66%22%2C%22font%22%3A%22black%22%7D,%22GO%3A0005254%22%3A%7B%22fill%22%3A%22%23ffff66%22%2C%22font%22%3A%22black%22%7D,%22GO%3A0005244%22%3A%7B%22fill%22%3A%22%23ffff66%22%2C%22font%22%3A%22black%22%7D,%22GO%3A0005247%22%3A%7B%22fill%22%3A%22%23ffff66%22%2C%22font%22%3A…	GO:0006749: glutathione metabolic process GO:0006811: ion transport GO:0006821: chloride transport GO:0034220: ion transmembrane transport GO:0034765: regulation of ion transmembrane transport GO:0045669: positive regulation of osteoblast differentiation GO:0051726: regulation of cell cycle GO:0051881: regulation of mitochondrial membrane potential GO:1902476: chloride transmembrane transport	GO:0001503;GO:0001649;GO:0006518;GO:0006575;GO:0006749;GO:0006790;GO:0006807;GO:0006810;GO:0006811;GO:0006820;GO:0006821;GO:0007049;GO:0008150;GO:0008152;GO:0009987;GO:0015698;GO:0030154;GO:0030278;GO:0032501;GO:0032502;GO:0032879;GO:0034220;GO:0034641;GO:0034762;GO:0034765;GO:0042391;GO:0043269;GO:0043603;GO:0044237;GO:0045595;GO:0045597;GO:0045667;GO:0045669;GO:0045778;GO:0048518;GO:0048522;GO:…	http://amigo.geneontology.org/visualize?term_data_type=json&mode=amigo&term_data={%22GO%3A0034220%22%3A%7B%22fill%22%3A%22%23ffff66%22%2C%22font%22%3A%22black%22%7D,%22GO%3A0006821%22%3A%7B%22fill%22%3A%22%23ffff66%22%2C%22font%22%3A%22black%22%7D,%22GO%3A1902476%22%3A%7B%22fill%22%3A%22%23ffff66%22%2C%22font%22%3A%22black%22%7D,%22GO%3A0006749%22%3A%7B%22fill%22%3A%22%23ffff66%22%2C%22font%22%3A…
Citrate synthase, mitochondrial OS=Rattus norvegicus (Rat) GN=Cs PE=1 SV=1	sp|Q8VHF5|CISY_RAT	51868.1	1			0.0258			ALGVLAQLIWSR			1				Q8VHF5	Q8VHF5	CISY_RAT	Cs	Citrate synthase, mitochondrial	10116	sp	GO:0005739: mitochondrion GO:0005759: mitochondrial matrix	GO:0005575;GO:0005622;GO:0005623;GO:0005737;GO:0005739;GO:0005759;GO:0031974;GO:0043226;GO:0043227;GO:0043229;GO:0043231;GO:0043233;GO:0044422;GO:0044424;GO:0044429;GO:0044444;GO:0044446;GO:0044464;GO:0070013	http://amigo.geneontology.org/visualize?term_data_type=json&mode=amigo&term_data={%22GO%3A0005759%22%3A%7B%22fill%22%3A%22%23ffff66%22%2C%22font%22%3A%22black%22%7D,%22GO%3A0005739%22%3A%7B%22fill%22%3A%22%23ffff66%22%2C%22font%22%3A%22black%22%7D}&format=png&mode=basic&term_data_type=json	GO:0004108: citrate (Si)-synthase activity GO:0016740: transferase activity GO:0046912: transferase activity, transferring acyl groups, acyl groups converted into alkyl on transfer	GO:0003674;GO:0003824;GO:0004108;GO:0016740;GO:0016746;GO:0036440;GO:0046912	http://amigo.geneontology.org/visualize?term_data_type=json&mode=amigo&term_data={%22GO%3A0016740%22%3A%7B%22fill%22%3A%22%23ffff66%22%2C%22font%22%3A%22black%22%7D,%22GO%3A0004108%22%3A%7B%22fill%22%3A%22%23ffff66%22%2C%22font%22%3A%22black%22%7D,%22GO%3A0046912%22%3A%7B%22fill%22%3A%22%23ffff66%22%2C%22font%22%3A%22black%22%7D}&format=png&mode=basic&term_data_type=json	GO:0005975: carbohydrate metabolic process GO:0006084: acetyl-CoA metabolic process GO:0006099: tricarboxylic acid cycle GO:0006101: citrate metabolic process GO:0006107: oxaloacetate metabolic process	GO:0005975;GO:0006082;GO:0006084;GO:0006091;GO:0006099;GO:0006101;GO:0006107;GO:0006139;GO:0006163;GO:0006637;GO:0006725;GO:0006732;GO:0006753;GO:0006790;GO:0006793;GO:0006796;GO:0006807;GO:0008150;GO:0008152;GO:0009060;GO:0009117;GO:0009150;GO:0009259;GO:0009987;GO:0015980;GO:0016999;GO:0017144;GO:0019637;GO:0019693;GO:0019752;GO:0033865;GO:0033875;GO:0034032;GO:0034641;GO:0035383;GO:0043436;GO:…	http://amigo.geneontology.org/visualize?term_data_type=json&mode=amigo&term_data={%22GO%3A0006099%22%3A%7B%22fill%22%3A%22%23ffff66%22%2C%22font%22%3A%22black%22%7D,%22GO%3A0006107%22%3A%7B%22fill%22%3A%22%23ffff66%22%2C%22font%22%3A%22black%22%7D,%22GO%3A0006084%22%3A%7B%22fill%22%3A%22%23ffff66%22%2C%22font%22%3A%22black%22%7D,%22GO%3A0005975%22%3A%7B%22fill%22%3A%22%23ffff66%22%2C%22font%22%3A…
Clathrin heavy chain 1 OS=Rattus norvegicus (Rat) GN=Cltc PE=1 SV=3	sp|P11442|CLH1_RAT	191603	7			0.0555			ESYVETELIFALAK-LHIIEVGTPPTGNQPFPK-NLQNLLILTAIK-NNLAGAEELFAR-SVDPTLALSVYLR-VGYTPDWIFLLR-VVGAMQLYSVDR			7				P11442	P11442	CLH1_RAT	Cltc	Clathrin heavy chain 1	10116	sp	GO:0005737: cytoplasm GO:0005819: spindle GO:0005856: cytoskeleton GO:0005905: clathrin-coated pit GO:0016020: membrane GO:0030118: clathrin coat GO:0030130: clathrin coat of trans-Golgi network vesicle GO:0030132: clathrin coat of coated pit GO:0030315: T-tubule GO:0030659: cytoplasmic vesicle membrane GO:0030669: clathrin-coated endocytic vesicle membrane GO:0031410: cytoplasmic vesicle GO:0042…	GO:0005575;GO:0005622;GO:0005623;GO:0005737;GO:0005794;GO:0005798;GO:0005819;GO:0005856;GO:0005886;GO:0005905;GO:0012505;GO:0012506;GO:0012510;GO:0015630;GO:0016020;GO:0030117;GO:0030118;GO:0030120;GO:0030125;GO:0030130;GO:0030132;GO:0030133;GO:0030135;GO:0030136;GO:0030139;GO:0030140;GO:0030315;GO:0030424;GO:0030658;GO:0030659;GO:0030660;GO:0030662;GO:0030665;GO:0030666;GO:0030669;GO:0031090;GO:…	http://amigo.geneontology.org/visualize?term_data_type=json&mode=amigo&term_data={%22GO%3A0016020%22%3A%7B%22fill%22%3A%22%23ffff66%22%2C%22font%22%3A%22black%22%7D,%22GO%3A0030130%22%3A%7B%22fill%22%3A%22%23ffff66%22%2C%22font%22%3A%22black%22%7D,%22GO%3A0031410%22%3A%7B%22fill%22%3A%22%23ffff66%22%2C%22font%22%3A%22black%22%7D,%22GO%3A0005737%22%3A%7B%22fill%22%3A%22%23ffff66%22%2C%22font%22%3A…	GO:0005198: structural molecule activity GO:0005515: protein binding GO:0008022: protein C-terminus binding GO:0030506: ankyrin binding GO:0031072: heat shock protein binding GO:0032051: clathrin light chain binding GO:0042277: peptide binding	GO:0003674;GO:0005198;GO:0005488;GO:0005515;GO:0008022;GO:0008092;GO:0030276;GO:0030506;GO:0031072;GO:0032051;GO:0033218;GO:0042277	http://amigo.geneontology.org/visualize?term_data_type=json&mode=amigo&term_data={%22GO%3A0005515%22%3A%7B%22fill%22%3A%22%23ffff66%22%2C%22font%22%3A%22black%22%7D,%22GO%3A0030506%22%3A%7B%22fill%22%3A%22%23ffff66%22%2C%22font%22%3A%22black%22%7D,%22GO%3A0032051%22%3A%7B%22fill%22%3A%22%23ffff66%22%2C%22font%22%3A%22black%22%7D,%22GO%3A0042277%22%3A%7B%22fill%22%3A%22%23ffff66%22%2C%22font%22%3A…	GO:0000278: mitotic cell cycle GO:0006886: intracellular protein transport GO:0006898: receptor-mediated endocytosis GO:0006914: autophagy GO:0007030: Golgi organization GO:0016192: vesicle-mediated transport GO:0048268: clathrin coat assembly GO:1900126: negative regulation of hyaluronan biosynthetic process	GO:0000271;GO:0000278;GO:0005975;GO:0005976;GO:0006022;GO:0006023;GO:0006024;GO:0006082;GO:0006109;GO:0006807;GO:0006810;GO:0006886;GO:0006897;GO:0006898;GO:0006914;GO:0006996;GO:0007030;GO:0007049;GO:0008104;GO:0008150;GO:0008152;GO:0009056;GO:0009058;GO:0009059;GO:0009889;GO:0009890;GO:0009892;GO:0009987;GO:0010256;GO:0010556;GO:0010558;GO:0010605;GO:0015031;GO:0015833;GO:0016043;GO:0016051;GO:…	http://amigo.geneontology.org/visualize?term_data_type=json&mode=amigo&term_data={%22GO%3A0006914%22%3A%7B%22fill%22%3A%22%23ffff66%22%2C%22font%22%3A%22black%22%7D,%22GO%3A1900126%22%3A%7B%22fill%22%3A%22%23ffff66%22%2C%22font%22%3A%22black%22%7D,%22GO%3A0006886%22%3A%7B%22fill%22%3A%22%23ffff66%22%2C%22font%22%3A%22black%22%7D,%22GO%3A0006898%22%3A%7B%22fill%22%3A%22%23ffff66%22%2C%22font%22%3A…
Clusterin OS=Rattus norvegicus (Rat) GN=Clu PE=1 SV=2	sp|P05371|CLUS_RAT	51375.6	9	5	1	0.221	0.166	0.0358	ASGIIDTLFQDR-IDSLLESDR-LFDSDPITVVLPEEVSK-LFDSDPITVVLPEEVSKDNPK-LTQQYNELLHSLQSK-QQSQVLDAmQDSFTR-SLLNSLEEAK-SLLNSLEEAKK-VSTVTTHSSDSEVPSR	ASGIIDTLFQDR-EIQNAVQGVK-LFDSDPITVVLPEEVSKDNPK-QQSQVLDAMQDSFTR-VSTVTTHSSDSEVPSR	VSTVTTHSSDSEVPSR	24	6	1		P05371	P05371	CLUS_RAT	Clu	Clusterin	10116	sp	GO:0005576: extracellular region GO:0005615: extracellular space GO:0005634: nucleus GO:0005737: cytoplasm GO:0005739: mitochondrion GO:0005783: endoplasmic reticulum GO:0005829: cytosol GO:0016020: membrane GO:0016235: aggresome GO:0030426: growth cone GO:0031410: cytoplasmic vesicle GO:0031966: mitochondrial membrane GO:0034366: spherical high-density lipoprotein particle GO:0042583: chromaffin…	GO:0005575;GO:0005576;GO:0005615;GO:0005622;GO:0005623;GO:0005634;GO:0005737;GO:0005739;GO:0005740;GO:0005783;GO:0005829;GO:0012505;GO:0016020;GO:0016234;GO:0016235;GO:0030141;GO:0030424;GO:0030425;GO:0030426;GO:0030427;GO:0031012;GO:0031090;GO:0031410;GO:0031966;GO:0031967;GO:0031975;GO:0031982;GO:0032991;GO:0032994;GO:0033267;GO:0034358;GO:0034364;GO:0034366;GO:0036477;GO:0042583;GO:0042995;GO:…	http://amigo.geneontology.org/visualize?term_data_type=json&mode=amigo&term_data={%22GO%3A0016020%22%3A%7B%22fill%22%3A%22%23ffff66%22%2C%22font%22%3A%22black%22%7D,%22GO%3A0005615%22%3A%7B%22fill%22%3A%22%23ffff66%22%2C%22font%22%3A%22black%22%7D,%22GO%3A0005783%22%3A%7B%22fill%22%3A%22%23ffff66%22%2C%22font%22%3A%22black%22%7D,%22GO%3A0031410%22%3A%7B%22fill%22%3A%22%23ffff66%22%2C%22font%22%3A…	GO:0005515: protein binding GO:0016887: ATPase activity GO:0031625: ubiquitin protein ligase binding GO:0047485: protein N-terminus binding GO:0051787: misfolded protein binding	GO:0003674;GO:0003824;GO:0005488;GO:0005515;GO:0016462;GO:0016787;GO:0016817;GO:0016818;GO:0016887;GO:0017111;GO:0019899;GO:0031625;GO:0044389;GO:0047485;GO:0051787	http://amigo.geneontology.org/visualize?term_data_type=json&mode=amigo&term_data={%22GO%3A0047485%22%3A%7B%22fill%22%3A%22%23ffff66%22%2C%22font%22%3A%22black%22%7D,%22GO%3A0031625%22%3A%7B%22fill%22%3A%22%23ffff66%22%2C%22font%22%3A%22black%22%7D,%22GO%3A0005515%22%3A%7B%22fill%22%3A%22%23ffff66%22%2C%22font%22%3A%22black%22%7D,%22GO%3A0016887%22%3A%7B%22fill%22%3A%22%23ffff66%22%2C%22font%22%3A…	GO:0000902: cell morphogenesis GO:0001774: microglial cell activation GO:0007275: multicellular organism development GO:0007283: spermatogenesis GO:0007568: aging GO:0008284: positive regulation of cell proliferation GO:0009416: response to light stimulus GO:0009611: response to wounding GO:0010628: positive regulation of gene expression GO:0017038: protein import GO:0030154: cell differentiation…	GO:0000003;GO:0000902;GO:0001505;GO:0001774;GO:0001775;GO:0001816;GO:0001817;GO:0001819;GO:0001932;GO:0001934;GO:0002269;GO:0002274;GO:0002376;GO:0006139;GO:0006351;GO:0006355;GO:0006457;GO:0006464;GO:0006468;GO:0006508;GO:0006511;GO:0006518;GO:0006725;GO:0006793;GO:0006796;GO:0006807;GO:0006809;GO:0006810;GO:0006915;GO:0006950;GO:0006952;GO:0006954;GO:0006974;GO:0007009;GO:0007154;GO:0007165;GO:…	http://amigo.geneontology.org/visualize?term_data_type=json&mode=amigo&term_data={%22GO%3A1902430%22%3A%7B%22fill%22%3A%22%23ffff66%22%2C%22font%22%3A%22black%22%7D,%22GO%3A1902998%22%3A%7B%22fill%22%3A%22%23ffff66%22%2C%22font%22%3A%22black%22%7D,%22GO%3A0017038%22%3A%7B%22fill%22%3A%22%23ffff66%22%2C%22font%22%3A%22black%22%7D,%22GO%3A0032436%22%3A%7B%22fill%22%3A%22%23ffff66%22%2C%22font%22%3A…
Coatomer subunit gamma-1 OS=Rattus norvegicus (Rat) GN=Copg1 PE=2 SV=1	sp|Q4AEF8|COPG1_RAT	97614.9	1			0.0137			SIATLAITTLLK			1				Q4AEF8	Q4AEF8	COPG1_RAT	Copg1	Coatomer subunit gamma-1	10116	sp	GO:0000139: Golgi membrane GO:0005737: cytoplasm GO:0005794: Golgi apparatus GO:0005829: cytosol GO:0016020: membrane GO:0030117: membrane coat GO:0030126: COPI vesicle coat GO:0030663: COPI-coated vesicle membrane GO:0031410: cytoplasmic vesicle	GO:0000139;GO:0005575;GO:0005622;GO:0005623;GO:0005737;GO:0005794;GO:0005798;GO:0005829;GO:0012505;GO:0012506;GO:0016020;GO:0030117;GO:0030120;GO:0030126;GO:0030135;GO:0030137;GO:0030659;GO:0030660;GO:0030662;GO:0030663;GO:0031090;GO:0031410;GO:0031982;GO:0031984;GO:0032991;GO:0043226;GO:0043227;GO:0043229;GO:0043231;GO:0044422;GO:0044424;GO:0044425;GO:0044431;GO:0044433;GO:0044444;GO:0044446;GO:…	http://amigo.geneontology.org/visualize?term_data_type=json&mode=amigo&term_data={%22GO%3A0016020%22%3A%7B%22fill%22%3A%22%23ffff66%22%2C%22font%22%3A%22black%22%7D,%22GO%3A0031410%22%3A%7B%22fill%22%3A%22%23ffff66%22%2C%22font%22%3A%22black%22%7D,%22GO%3A0005737%22%3A%7B%22fill%22%3A%22%23ffff66%22%2C%22font%22%3A%22black%22%7D,%22GO%3A0030663%22%3A%7B%22fill%22%3A%22%23ffff66%22%2C%22font%22%3A…	GO:0005198: structural molecule activity	GO:0003674;GO:0005198	http://amigo.geneontology.org/visualize?term_data_type=json&mode=amigo&term_data={%22GO%3A0005198%22%3A%7B%22fill%22%3A%22%23ffff66%22%2C%22font%22%3A%22black%22%7D}&format=png&mode=basic&term_data_type=json	GO:0006886: intracellular protein transport GO:0015031: protein transport GO:0016192: vesicle-mediated transport GO:0051683: establishment of Golgi localization GO:0072384: organelle transport along microtubule	GO:0006810;GO:0006886;GO:0006928;GO:0007017;GO:0007018;GO:0008104;GO:0008150;GO:0009987;GO:0010970;GO:0015031;GO:0015833;GO:0016192;GO:0030705;GO:0033036;GO:0034613;GO:0042886;GO:0045184;GO:0046907;GO:0051179;GO:0051234;GO:0051640;GO:0051641;GO:0051645;GO:0051649;GO:0051656;GO:0051683;GO:0070727;GO:0071702;GO:0071705;GO:0072384;GO:0099111	http://amigo.geneontology.org/visualize?term_data_type=json&mode=amigo&term_data={%22GO%3A0072384%22%3A%7B%22fill%22%3A%22%23ffff66%22%2C%22font%22%3A%22black%22%7D,%22GO%3A0015031%22%3A%7B%22fill%22%3A%22%23ffff66%22%2C%22font%22%3A%22black%22%7D,%22GO%3A0006886%22%3A%7B%22fill%22%3A%22%23ffff66%22%2C%22font%22%3A%22black%22%7D,%22GO%3A0016192%22%3A%7B%22fill%22%3A%22%23ffff66%22%2C%22font%22%3A…
Coatomer subunit gamma-2 OS=Rattus norvegicus (Rat) GN=Copg2 PE=3 SV=2	sp|D4ABY2|COPG2_RAT	80491.1	1			0.0168			SIATLAITTLLK			1				D4ABY2	D4ABY2	COPG2_RAT	Copg2	Coatomer subunit gamma-2	10116	sp	GO:0000139: Golgi membrane GO:0005737: cytoplasm GO:0005794: Golgi apparatus GO:0005829: cytosol GO:0016020: membrane GO:0030117: membrane coat GO:0030126: COPI vesicle coat GO:0030663: COPI-coated vesicle membrane GO:0031410: cytoplasmic vesicle	GO:0000139;GO:0005575;GO:0005622;GO:0005623;GO:0005737;GO:0005794;GO:0005798;GO:0005829;GO:0012505;GO:0012506;GO:0016020;GO:0030117;GO:0030120;GO:0030126;GO:0030135;GO:0030137;GO:0030659;GO:0030660;GO:0030662;GO:0030663;GO:0031090;GO:0031410;GO:0031982;GO:0031984;GO:0032991;GO:0043226;GO:0043227;GO:0043229;GO:0043231;GO:0044422;GO:0044424;GO:0044425;GO:0044431;GO:0044433;GO:0044444;GO:0044446;GO:…	http://amigo.geneontology.org/visualize?term_data_type=json&mode=amigo&term_data={%22GO%3A0016020%22%3A%7B%22fill%22%3A%22%23ffff66%22%2C%22font%22%3A%22black%22%7D,%22GO%3A0031410%22%3A%7B%22fill%22%3A%22%23ffff66%22%2C%22font%22%3A%22black%22%7D,%22GO%3A0005737%22%3A%7B%22fill%22%3A%22%23ffff66%22%2C%22font%22%3A%22black%22%7D,%22GO%3A0030663%22%3A%7B%22fill%22%3A%22%23ffff66%22%2C%22font%22%3A…	GO:0005198: structural molecule activity	GO:0003674;GO:0005198	http://amigo.geneontology.org/visualize?term_data_type=json&mode=amigo&term_data={%22GO%3A0005198%22%3A%7B%22fill%22%3A%22%23ffff66%22%2C%22font%22%3A%22black%22%7D}&format=png&mode=basic&term_data_type=json	GO:0006886: intracellular protein transport GO:0015031: protein transport GO:0016192: vesicle-mediated transport	GO:0006810;GO:0006886;GO:0008104;GO:0008150;GO:0015031;GO:0015833;GO:0016192;GO:0033036;GO:0034613;GO:0042886;GO:0045184;GO:0046907;GO:0051179;GO:0051234;GO:0051641;GO:0051649;GO:0070727;GO:0071702;GO:0071705	http://amigo.geneontology.org/visualize?term_data_type=json&mode=amigo&term_data={%22GO%3A0015031%22%3A%7B%22fill%22%3A%22%23ffff66%22%2C%22font%22%3A%22black%22%7D,%22GO%3A0006886%22%3A%7B%22fill%22%3A%22%23ffff66%22%2C%22font%22%3A%22black%22%7D,%22GO%3A0016192%22%3A%7B%22fill%22%3A%22%23ffff66%22%2C%22font%22%3A%22black%22%7D}&format=png&mode=basic&term_data_type=json
Cofilin-1 OS=Rattus norvegicus (Rat) GN=Cfl1 PE=1 SV=3	sp|P45592|COF1_RAT	18533.2		1			0.0723			aSGVAVSDGVIK			1			P45592	P45592	COF1_RAT	Cfl1	Cofilin-1	10116	sp	GO:0005622: intracellular GO:0005634: nucleus GO:0005737: cytoplasm GO:0005856: cytoskeleton GO:0005886: plasma membrane GO:0005911: cell-cell junction GO:0015629: actin cytoskeleton GO:0016020: membrane GO:0016363: nuclear matrix GO:0030027: lamellipodium GO:0030175: filopodium GO:0030426: growth cone GO:0030864: cortical actin cytoskeleton GO:0031252: cell leading edge GO:0031258: lamellipodium…	GO:0001726;GO:0005575;GO:0005622;GO:0005623;GO:0005634;GO:0005737;GO:0005739;GO:0005740;GO:0005856;GO:0005886;GO:0005911;GO:0005938;GO:0015629;GO:0016020;GO:0016363;GO:0030027;GO:0030054;GO:0030175;GO:0030424;GO:0030425;GO:0030426;GO:0030427;GO:0030863;GO:0030864;GO:0031002;GO:0031090;GO:0031252;GO:0031253;GO:0031256;GO:0031258;GO:0031966;GO:0031967;GO:0031974;GO:0031975;GO:0031981;GO:0032432;GO:…	http://amigo.geneontology.org/visualize?term_data_type=json&mode=amigo&term_data={%22GO%3A0016020%22%3A%7B%22fill%22%3A%22%23ffff66%22%2C%22font%22%3A%22black%22%7D,%22GO%3A0032587%22%3A%7B%22fill%22%3A%22%23ffff66%22%2C%22font%22%3A%22black%22%7D,%22GO%3A0005737%22%3A%7B%22fill%22%3A%22%23ffff66%22%2C%22font%22%3A%22black%22%7D,%22GO%3A0043025%22%3A%7B%22fill%22%3A%22%23ffff66%22%2C%22font%22%3A…	GO:0003779: actin binding GO:0005102: signaling receptor binding GO:0005515: protein binding GO:0019903: protein phosphatase binding GO:0051015: actin filament binding GO:1902936: phosphatidylinositol bisphosphate binding	GO:0003674;GO:0003779;GO:0005102;GO:0005488;GO:0005515;GO:0005543;GO:0008092;GO:0008289;GO:0019899;GO:0019902;GO:0019903;GO:0035091;GO:0043167;GO:0043168;GO:0044877;GO:0051015;GO:1901981;GO:1902936	http://amigo.geneontology.org/visualize?term_data_type=json&mode=amigo&term_data={%22GO%3A0051015%22%3A%7B%22fill%22%3A%22%23ffff66%22%2C%22font%22%3A%22black%22%7D,%22GO%3A0019903%22%3A%7B%22fill%22%3A%22%23ffff66%22%2C%22font%22%3A%22black%22%7D,%22GO%3A1902936%22%3A%7B%22fill%22%3A%22%23ffff66%22%2C%22font%22%3A%22black%22%7D,%22GO%3A0003779%22%3A%7B%22fill%22%3A%22%23ffff66%22%2C%22font%22%3A…	GO:0000281: mitotic cytokinesis GO:0001755: neural crest cell migration GO:0001842: neural fold formation GO:0006468: protein phosphorylation GO:0006606: protein import into nucleus GO:0007010: cytoskeleton organization GO:0007015: actin filament organization GO:0007162: negative regulation of cell adhesion GO:0010592: positive regulation of lamellipodium assembly GO:0010593: negative regulation …	GO:0000278;GO:0000281;GO:0000302;GO:0000902;GO:0000904;GO:0000910;GO:0001101;GO:0001558;GO:0001667;GO:0001755;GO:0001838;GO:0001841;GO:0001842;GO:0001952;GO:0001954;GO:0002009;GO:0006464;GO:0006468;GO:0006508;GO:0006606;GO:0006793;GO:0006796;GO:0006807;GO:0006810;GO:0006811;GO:0006812;GO:0006886;GO:0006913;GO:0006928;GO:0006950;GO:0006979;GO:0006996;GO:0007010;GO:0007015;GO:0007044;GO:0007045;GO:…	http://amigo.geneontology.org/visualize?term_data_type=json&mode=amigo&term_data={%22GO%3A0021766%22%3A%7B%22fill%22%3A%22%23ffff66%22%2C%22font%22%3A%22black%22%7D,%22GO%3A1905875%22%3A%7B%22fill%22%3A%22%23ffff66%22%2C%22font%22%3A%22black%22%7D,%22GO%3A0030835%22%3A%7B%22fill%22%3A%22%23ffff66%22%2C%22font%22%3A%22black%22%7D,%22GO%3A0001842%22%3A%7B%22fill%22%3A%22%23ffff66%22%2C%22font%22%3A…
Complement C3 OS=Rattus norvegicus (Rat) GN=C3 PE=1 SV=3	sp|P01026|CO3_RAT	186462	28	6	2	0.239	0.0493	0.0162	AAVFNHFISDGVK-ADIGcTPGSGK-DLNmDVSLHLPSR-DScVGTLVVK-EPGQDLVVLSLPITPEFIPSFR-EVVADSVWVDVK-EYVLPSFEVLVEPTEK-FFKPAmPFDLmVFVTNPDGSPAR-GKGQGTLSVVTVYHAK-IFTVDNNLLPVGK-IGLQEVEVK-ILLQGTPVAQmAEDAVDGER-LITQGEScLK-NTLIIYLEK-NYAGVFmDAGLTFK-RVPVVTQGSDAQALTQDDGVAK-SDVDEDIIPEEDIISR-SEETKQNEGFSLTAK-SGIPIVTSPYQIHFTK-SSmILDIcTR-TVLTGATGHLNR-TVVIVIETPDGVPIKR-VELKPGDNLNVNFHLR-VHQFFNVGLIQPGSVK-VLIEDGSGEAVLSR-VTIKPAPETA…	DIcEGQVNSLPGSINK-IFTVDNNLLPVGK-SDVDEDIIPEEDIISR-TNQGLQTDQR-VLIEDGSGEAVLSR-VYSYYNLEEScTR	IFTVDNNLLPVGK-VLIEDGSGEAVLSR	39	9	3		P01026	P01026	CO3_RAT	C3	Complement C3	10116	sp	GO:0005576: extracellular region GO:0005615: extracellular space	GO:0005575;GO:0005576;GO:0005615;GO:0044421	http://amigo.geneontology.org/visualize?term_data_type=json&mode=amigo&term_data={%22GO%3A0005615%22%3A%7B%22fill%22%3A%22%23ffff66%22%2C%22font%22%3A%22black%22%7D,%22GO%3A0005576%22%3A%7B%22fill%22%3A%22%23ffff66%22%2C%22font%22%3A%22black%22%7D}&format=png&mode=basic&term_data_type=json	GO:0004866: endopeptidase inhibitor activity GO:0005515: protein binding GO:0008289: lipid binding GO:0031715: C5L2 anaphylatoxin chemotactic receptor binding GO:0048037: cofactor binding	GO:0001664;GO:0003674;GO:0004857;GO:0004866;GO:0005102;GO:0005488;GO:0005515;GO:0008289;GO:0030234;GO:0030414;GO:0031714;GO:0031715;GO:0048037;GO:0061134;GO:0061135;GO:0098772	http://amigo.geneontology.org/visualize?term_data_type=json&mode=amigo&term_data={%22GO%3A0005515%22%3A%7B%22fill%22%3A%22%23ffff66%22%2C%22font%22%3A%22black%22%7D,%22GO%3A0008289%22%3A%7B%22fill%22%3A%22%23ffff66%22%2C%22font%22%3A%22black%22%7D,%22GO%3A0004866%22%3A%7B%22fill%22%3A%22%23ffff66%22%2C%22font%22%3A%22black%22%7D,%22GO%3A0048037%22%3A%7B%22fill%22%3A%22%23ffff66%22%2C%22font%22%3A…	GO:0001934: positive regulation of protein phosphorylation GO:0002376: immune system process GO:0002507: tolerance induction GO:0006629: lipid metabolic process GO:0006631: fatty acid metabolic process GO:0006935: chemotaxis GO:0006954: inflammatory response GO:0006956: complement activation GO:0006957: complement activation, alternative pathway GO:0006958: complement activation, classical pathwa…	GO:0000165;GO:0001932;GO:0001934;GO:0002250;GO:0002252;GO:0002253;GO:0002376;GO:0002443;GO:0002449;GO:0002455;GO:0002460;GO:0002507;GO:0002520;GO:0002682;GO:0002684;GO:0006082;GO:0006464;GO:0006468;GO:0006508;GO:0006629;GO:0006631;GO:0006638;GO:0006639;GO:0006641;GO:0006793;GO:0006796;GO:0006807;GO:0006810;GO:0006935;GO:0006950;GO:0006952;GO:0006954;GO:0006955;GO:0006956;GO:0006957;GO:0006958;GO:…	http://amigo.geneontology.org/visualize?term_data_type=json&mode=amigo&term_data={%22GO%3A0007596%22%3A%7B%22fill%22%3A%22%23ffff66%22%2C%22font%22%3A%22black%22%7D,%22GO%3A0010951%22%3A%7B%22fill%22%3A%22%23ffff66%22%2C%22font%22%3A%22black%22%7D,%22GO%3A0032026%22%3A%7B%22fill%22%3A%22%23ffff66%22%2C%22font%22%3A%22black%22%7D,%22GO%3A0032570%22%3A%7B%22fill%22%3A%22%23ffff66%22%2C%22font%22%3A…
C-reactive protein OS=Rattus norvegicus (Rat) GN=Crp PE=1 SV=1	sp|P48199|CRP_RAT	25468.3	1			0.0435			SFSIFSYATK			3				P48199	P48199	CRP_RAT	Crp	C-reactive protein	10116	sp	GO:0005576: extracellular region GO:0005615: extracellular space GO:0030175: filopodium GO:0030426: growth cone	GO:0005575;GO:0005576;GO:0005615;GO:0005623;GO:0030175;GO:0030424;GO:0030426;GO:0030427;GO:0033267;GO:0042995;GO:0043005;GO:0044421;GO:0044463;GO:0044464;GO:0097458;GO:0098858;GO:0120025;GO:0120038;GO:0150034	http://amigo.geneontology.org/visualize?term_data_type=json&mode=amigo&term_data={%22GO%3A0005615%22%3A%7B%22fill%22%3A%22%23ffff66%22%2C%22font%22%3A%22black%22%7D,%22GO%3A0030426%22%3A%7B%22fill%22%3A%22%23ffff66%22%2C%22font%22%3A%22black%22%7D,%22GO%3A0030175%22%3A%7B%22fill%22%3A%22%23ffff66%22%2C%22font%22%3A%22black%22%7D,%22GO%3A0005576%22%3A%7B%22fill%22%3A%22%23ffff66%22%2C%22font%22%3A…	GO:0005515: protein binding GO:0015485: cholesterol binding GO:0030169: low-density lipoprotein particle binding GO:0042803: protein homodimerization activity GO:0046872: metal ion binding	GO:0003674;GO:0005488;GO:0005496;GO:0005515;GO:0008289;GO:0015485;GO:0030169;GO:0032934;GO:0036094;GO:0042802;GO:0042803;GO:0043167;GO:0043169;GO:0043178;GO:0044877;GO:0046872;GO:0046983;GO:0071813;GO:0071814;GO:0097159	http://amigo.geneontology.org/visualize?term_data_type=json&mode=amigo&term_data={%22GO%3A0005515%22%3A%7B%22fill%22%3A%22%23ffff66%22%2C%22font%22%3A%22black%22%7D,%22GO%3A0015485%22%3A%7B%22fill%22%3A%22%23ffff66%22%2C%22font%22%3A%22black%22%7D,%22GO%3A0030169%22%3A%7B%22fill%22%3A%22%23ffff66%22%2C%22font%22%3A%22black%22%7D,%22GO%3A0042803%22%3A%7B%22fill%22%3A%22%23ffff66%22%2C%22font%22%3A…	GO:0001666: response to hypoxia GO:0006953: acute-phase response GO:0006958: complement activation, classical pathway GO:0007568: aging GO:0009314: response to radiation GO:0010288: response to lead ion GO:0010988: regulation of low-density lipoprotein particle clearance GO:0032355: response to estradiol GO:0032929: negative regulation of superoxide anion generation GO:0033574: response to testos…	GO:0000302;GO:0001505;GO:0001666;GO:0001816;GO:0001817;GO:0002250;GO:0002252;GO:0002253;GO:0002376;GO:0002443;GO:0002449;GO:0002455;GO:0002460;GO:0002526;GO:0002682;GO:0002684;GO:0002790;GO:0002791;GO:0006801;GO:0006807;GO:0006809;GO:0006810;GO:0006950;GO:0006952;GO:0006953;GO:0006954;GO:0006955;GO:0006956;GO:0006958;GO:0006959;GO:0006979;GO:0007275;GO:0007399;GO:0007568;GO:0008104;GO:0008150;GO:…	http://amigo.geneontology.org/visualize?term_data_type=json&mode=amigo&term_data={%22GO%3A0045471%22%3A%7B%22fill%22%3A%22%23ffff66%22%2C%22font%22%3A%22black%22%7D,%22GO%3A0032355%22%3A%7B%22fill%22%3A%22%23ffff66%22%2C%22font%22%3A%22black%22%7D,%22GO%3A0071354%22%3A%7B%22fill%22%3A%22%23ffff66%22%2C%22font%22%3A%22black%22%7D,%22GO%3A1900006%22%3A%7B%22fill%22%3A%22%23ffff66%22%2C%22font%22%3A…
Creatine kinase B-type OS=Rattus norvegicus (Rat) GN=Ckb PE=1 SV=2	sp|P07335|KCRB_RAT	42726.1	9	3	2	0.383	0.126	0.0709	FcTGLTQIETLFK-GTGGVDTAAVGGVFDVSNADR-LEQGQPIDDLmPAQK-LGFSEVELVQmVVDGVK-RGTGGVDTAAVGGVFDVSNADR-SmTEAEQQQLIDDHFLFDKPVSPLLLASGmAR-TDLNPDNLQGGDDLDPNYVLSSR-TFLVWINEEDHLR-VLTPELYAELR	GTGGVDTAAVGGVFDVSNADR-LAVEALSSLDGDLSGR-VLTPELYAELR	LAVEALSSLDGDLSGR-VLTPELYAELR	11	3	2		P07335	P07335	KCRB_RAT	Ckb	Creatine kinase B-type	10116	sp	GO:0005634: nucleus GO:0005737: cytoplasm GO:0005829: cytosol GO:0030425: dendrite GO:0043025: neuronal cell body GO:0043209: myelin sheath	GO:0005575;GO:0005622;GO:0005623;GO:0005634;GO:0005737;GO:0005829;GO:0030425;GO:0036477;GO:0042995;GO:0043005;GO:0043025;GO:0043209;GO:0043226;GO:0043227;GO:0043229;GO:0043231;GO:0044297;GO:0044424;GO:0044444;GO:0044463;GO:0044464;GO:0097447;GO:0097458;GO:0120025;GO:0120038	http://amigo.geneontology.org/visualize?term_data_type=json&mode=amigo&term_data={%22GO%3A0030425%22%3A%7B%22fill%22%3A%22%23ffff66%22%2C%22font%22%3A%22black%22%7D,%22GO%3A0005737%22%3A%7B%22fill%22%3A%22%23ffff66%22%2C%22font%22%3A%22black%22%7D,%22GO%3A0043025%22%3A%7B%22fill%22%3A%22%23ffff66%22%2C%22font%22%3A%22black%22%7D,%22GO%3A0043209%22%3A%7B%22fill%22%3A%22%23ffff66%22%2C%22font%22%3A…	GO:0000166: nucleotide binding GO:0003824: catalytic activity GO:0004111: creatine kinase activity GO:0005515: protein binding GO:0005524: ATP binding GO:0016301: kinase activity GO:0016740: transferase activity GO:0016772: transferase activity, transferring phosphorus-containing groups GO:0031625: ubiquitin protein ligase binding	GO:0000166;GO:0003674;GO:0003824;GO:0004111;GO:0005488;GO:0005515;GO:0005524;GO:0008144;GO:0016301;GO:0016740;GO:0016772;GO:0016775;GO:0017076;GO:0019899;GO:0030554;GO:0031625;GO:0032553;GO:0032555;GO:0032559;GO:0035639;GO:0036094;GO:0043167;GO:0043168;GO:0044389;GO:0097159;GO:0097367;GO:1901265;GO:1901363	http://amigo.geneontology.org/visualize?term_data_type=json&mode=amigo&term_data={%22GO%3A0031625%22%3A%7B%22fill%22%3A%22%23ffff66%22%2C%22font%22%3A%22black%22%7D,%22GO%3A0005515%22%3A%7B%22fill%22%3A%22%23ffff66%22%2C%22font%22%3A%22black%22%7D,%22GO%3A0016301%22%3A%7B%22fill%22%3A%22%23ffff66%22%2C%22font%22%3A%22black%22%7D,%22GO%3A0003824%22%3A%7B%22fill%22%3A%22%23ffff66%22%2C%22font%22%3A…	GO:0007420: brain development GO:0016310: phosphorylation GO:0021549: cerebellum development GO:0030644: cellular chloride ion homeostasis	GO:0006793;GO:0006796;GO:0006873;GO:0007275;GO:0007399;GO:0007417;GO:0007420;GO:0008150;GO:0008152;GO:0009987;GO:0016310;GO:0019725;GO:0021549;GO:0022037;GO:0030002;GO:0030320;GO:0030644;GO:0030902;GO:0032501;GO:0032502;GO:0042592;GO:0044237;GO:0048513;GO:0048731;GO:0048856;GO:0048878;GO:0050801;GO:0055064;GO:0055081;GO:0055082;GO:0055083;GO:0060322;GO:0065007;GO:0065008;GO:0098771	http://amigo.geneontology.org/visualize?term_data_type=json&mode=amigo&term_data={%22GO%3A0016310%22%3A%7B%22fill%22%3A%22%23ffff66%22%2C%22font%22%3A%22black%22%7D,%22GO%3A0007420%22%3A%7B%22fill%22%3A%22%23ffff66%22%2C%22font%22%3A%22black%22%7D,%22GO%3A0030644%22%3A%7B%22fill%22%3A%22%23ffff66%22%2C%22font%22%3A%22black%22%7D,%22GO%3A0021549%22%3A%7B%22fill%22%3A%22%23ffff66%22%2C%22font%22%3A…
Cullin-associated NEDD8-dissociated protein 1 OS=Rattus norvegicus (Rat) GN=Cand1 PE=1 SV=1	sp|P97536|CAND1_RAT	136367	1			0.00976			LGTLSALDILIK			1				P97536	P97536	CAND1_RAT	Cand1	Cullin-associated NEDD8-dissociated protein 1	10116	sp	GO:0000151: ubiquitin ligase complex GO:0005634: nucleus GO:0005654: nucleoplasm GO:0005737: cytoplasm GO:0005794: Golgi apparatus GO:0005829: cytosol GO:0031461: cullin-RING ubiquitin ligase complex	GO:0000151;GO:0005575;GO:0005622;GO:0005623;GO:0005634;GO:0005654;GO:0005737;GO:0005794;GO:0005829;GO:0012505;GO:0031461;GO:0031974;GO:0031981;GO:0032991;GO:0043226;GO:0043227;GO:0043229;GO:0043231;GO:0043233;GO:0044422;GO:0044424;GO:0044428;GO:0044444;GO:0044446;GO:0044464;GO:0070013;GO:1902494;GO:1990234	http://amigo.geneontology.org/visualize?term_data_type=json&mode=amigo&term_data={%22GO%3A0005737%22%3A%7B%22fill%22%3A%22%23ffff66%22%2C%22font%22%3A%22black%22%7D,%22GO%3A0005654%22%3A%7B%22fill%22%3A%22%23ffff66%22%2C%22font%22%3A%22black%22%7D,%22GO%3A0000151%22%3A%7B%22fill%22%3A%22%23ffff66%22%2C%22font%22%3A%22black%22%7D,%22GO%3A0031461%22%3A%7B%22fill%22%3A%22%23ffff66%22%2C%22font%22%3A…	GO:0017025: TBP-class protein binding	GO:0003674;GO:0005488;GO:0005515;GO:0008134;GO:0017025	http://amigo.geneontology.org/visualize?term_data_type=json&mode=amigo&term_data={%22GO%3A0017025%22%3A%7B%22fill%22%3A%22%23ffff66%22%2C%22font%22%3A%22black%22%7D}&format=png&mode=basic&term_data_type=json	GO:0006351: transcription, DNA-templated GO:0006355: regulation of transcription, DNA-templated GO:0010265: SCF complex assembly GO:0016567: protein ubiquitination GO:0030154: cell differentiation GO:0043086: negative regulation of catalytic activity GO:0045893: positive regulation of transcription, DNA-templated GO:0045899: positive regulation of RNA polymerase II transcriptional preinitiation c…	GO:0006139;GO:0006351;GO:0006352;GO:0006355;GO:0006357;GO:0006366;GO:0006367;GO:0006464;GO:0006725;GO:0006807;GO:0008150;GO:0008152;GO:0009058;GO:0009059;GO:0009889;GO:0009891;GO:0009893;GO:0009987;GO:0010265;GO:0010467;GO:0010468;GO:0010556;GO:0010557;GO:0010604;GO:0010628;GO:0016043;GO:0016070;GO:0016567;GO:0018130;GO:0019219;GO:0019222;GO:0019438;GO:0019538;GO:0022607;GO:0030154;GO:0031323;GO:…	http://amigo.geneontology.org/visualize?term_data_type=json&mode=amigo&term_data={%22GO%3A0010265%22%3A%7B%22fill%22%3A%22%23ffff66%22%2C%22font%22%3A%22black%22%7D,%22GO%3A0030154%22%3A%7B%22fill%22%3A%22%23ffff66%22%2C%22font%22%3A%22black%22%7D,%22GO%3A0045899%22%3A%7B%22fill%22%3A%22%23ffff66%22%2C%22font%22%3A%22black%22%7D,%22GO%3A0006355%22%3A%7B%22fill%22%3A%22%23ffff66%22%2C%22font%22%3A…
Cystatin-B OS=Rattus norvegicus (Rat) GN=Cstb PE=1 SV=1	sp|P01041|CYTB_RAT	11195.7	1			0.112			QVVAGTNFFIK			1				P01041	P01041	CYTB_RAT	Cstb	Cystatin-B	10116	sp	GO:0005615: extracellular space GO:0005622: intracellular GO:0005730: nucleolus GO:0005737: cytoplasm GO:0005829: cytosol	GO:0005575;GO:0005576;GO:0005615;GO:0005622;GO:0005623;GO:0005634;GO:0005730;GO:0005737;GO:0005829;GO:0031974;GO:0031981;GO:0043226;GO:0043227;GO:0043228;GO:0043229;GO:0043231;GO:0043232;GO:0043233;GO:0044421;GO:0044422;GO:0044424;GO:0044428;GO:0044444;GO:0044446;GO:0044464;GO:0070013	http://amigo.geneontology.org/visualize?term_data_type=json&mode=amigo&term_data={%22GO%3A0005615%22%3A%7B%22fill%22%3A%22%23ffff66%22%2C%22font%22%3A%22black%22%7D,%22GO%3A0005737%22%3A%7B%22fill%22%3A%22%23ffff66%22%2C%22font%22%3A%22black%22%7D,%22GO%3A0005622%22%3A%7B%22fill%22%3A%22%23ffff66%22%2C%22font%22%3A%22black%22%7D,%22GO%3A0005730%22%3A%7B%22fill%22%3A%22%23ffff66%22%2C%22font%22%3A…	GO:0002020: protease binding GO:0004866: endopeptidase inhibitor activity GO:0004869: cysteine-type endopeptidase inhibitor activity GO:0005515: protein binding GO:0030414: peptidase inhibitor activity	GO:0002020;GO:0003674;GO:0004857;GO:0004866;GO:0004869;GO:0005488;GO:0005515;GO:0019899;GO:0030234;GO:0030414;GO:0061134;GO:0061135;GO:0098772	http://amigo.geneontology.org/visualize?term_data_type=json&mode=amigo&term_data={%22GO%3A0005515%22%3A%7B%22fill%22%3A%22%23ffff66%22%2C%22font%22%3A%22black%22%7D,%22GO%3A0004869%22%3A%7B%22fill%22%3A%22%23ffff66%22%2C%22font%22%3A%22black%22%7D,%22GO%3A0030414%22%3A%7B%22fill%22%3A%22%23ffff66%22%2C%22font%22%3A%22black%22%7D,%22GO%3A0004866%22%3A%7B%22fill%22%3A%22%23ffff66%22%2C%22font%22%3A…	GO:0008344: adult locomotory behavior GO:0010466: negative regulation of peptidase activity GO:0010951: negative regulation of endopeptidase activity GO:0045861: negative regulation of proteolysis	GO:0006508;GO:0006807;GO:0007610;GO:0007626;GO:0008150;GO:0008152;GO:0008344;GO:0009892;GO:0009987;GO:0010466;GO:0010605;GO:0010951;GO:0019222;GO:0019538;GO:0030162;GO:0030534;GO:0031323;GO:0031324;GO:0032268;GO:0032269;GO:0032501;GO:0043086;GO:0043170;GO:0044092;GO:0044237;GO:0044238;GO:0044260;GO:0044267;GO:0045861;GO:0048519;GO:0048523;GO:0050789;GO:0050790;GO:0050794;GO:0051171;GO:0051172;GO:…	http://amigo.geneontology.org/visualize?term_data_type=json&mode=amigo&term_data={%22GO%3A0010951%22%3A%7B%22fill%22%3A%22%23ffff66%22%2C%22font%22%3A%22black%22%7D,%22GO%3A0008344%22%3A%7B%22fill%22%3A%22%23ffff66%22%2C%22font%22%3A%22black%22%7D,%22GO%3A0010466%22%3A%7B%22fill%22%3A%22%23ffff66%22%2C%22font%22%3A%22black%22%7D,%22GO%3A0045861%22%3A%7B%22fill%22%3A%22%23ffff66%22%2C%22font%22%3A…
Cystatin-C OS=Rattus norvegicus (Rat) GN=Cst3 PE=1 SV=2	sp|P14841|CYTC_RAT	15436.8	4	1	1	0.321	0.121	0.121	ALDFAVSEYNK-KQLVAGINYYLDVEmGR-LLGAPQEADASEEGVQR-QLVAGINYYLDVEmGR	LLGAPQEADASEEGVQR	LLGAPQEADASEEGVQR	8	2	1		P14841	P14841	CYTC_RAT	Cst3	Cystatin-C	10116	sp	GO:0005576: extracellular region GO:0005604: basement membrane GO:0005615: extracellular space GO:0005737: cytoplasm GO:0005764: lysosome GO:0005771: multivesicular body GO:0005783: endoplasmic reticulum GO:0030424: axon GO:0031965: nuclear membrane GO:0031982: vesicle GO:0042995: cell projection GO:0043025: neuronal cell body GO:0043292: contractile fiber GO:0048471: perinuclear region of cytopl…	GO:0000323;GO:0005575;GO:0005576;GO:0005604;GO:0005615;GO:0005622;GO:0005623;GO:0005634;GO:0005635;GO:0005737;GO:0005764;GO:0005768;GO:0005770;GO:0005771;GO:0005773;GO:0005783;GO:0012505;GO:0016020;GO:0030424;GO:0031012;GO:0031090;GO:0031410;GO:0031965;GO:0031967;GO:0031975;GO:0031982;GO:0036477;GO:0042995;GO:0043005;GO:0043025;GO:0043226;GO:0043227;GO:0043228;GO:0043229;GO:0043231;GO:0043232;GO:…	http://amigo.geneontology.org/visualize?term_data_type=json&mode=amigo&term_data={%22GO%3A0005737%22%3A%7B%22fill%22%3A%22%23ffff66%22%2C%22font%22%3A%22black%22%7D,%22GO%3A0043025%22%3A%7B%22fill%22%3A%22%23ffff66%22%2C%22font%22%3A%22black%22%7D,%22GO%3A0005604%22%3A%7B%22fill%22%3A%22%23ffff66%22%2C%22font%22%3A%22black%22%7D,%22GO%3A0031965%22%3A%7B%22fill%22%3A%22%23ffff66%22%2C%22font%22%3A…	GO:0001540: amyloid-beta binding GO:0002020: protease binding GO:0004866: endopeptidase inhibitor activity GO:0004869: cysteine-type endopeptidase inhibitor activity GO:0030414: peptidase inhibitor activity GO:0042802: identical protein binding	GO:0001540;GO:0002020;GO:0003674;GO:0004857;GO:0004866;GO:0004869;GO:0005488;GO:0005515;GO:0019899;GO:0030234;GO:0030414;GO:0033218;GO:0042277;GO:0042802;GO:0061134;GO:0061135;GO:0098772	http://amigo.geneontology.org/visualize?term_data_type=json&mode=amigo&term_data={%22GO%3A0042802%22%3A%7B%22fill%22%3A%22%23ffff66%22%2C%22font%22%3A%22black%22%7D,%22GO%3A0004869%22%3A%7B%22fill%22%3A%22%23ffff66%22%2C%22font%22%3A%22black%22%7D,%22GO%3A0030414%22%3A%7B%22fill%22%3A%22%23ffff66%22%2C%22font%22%3A%22black%22%7D,%22GO%3A0004866%22%3A%7B%22fill%22%3A%22%23ffff66%22%2C%22font%22%3A…	GO:0001654: eye development GO:0001666: response to hypoxia GO:0001775: cell activation GO:0006915: apoptotic process GO:0006952: defense response GO:0006979: response to oxidative stress GO:0007420: brain development GO:0007431: salivary gland development GO:0007566: embryo implantation GO:0008284: positive regulation of cell proliferation GO:0008584: male gonad development GO:0009636: response …	GO:0000003;GO:0000302;GO:0001654;GO:0001666;GO:0001775;GO:0001974;GO:0002064;GO:0003006;GO:0006139;GO:0006259;GO:0006260;GO:0006275;GO:0006508;GO:0006516;GO:0006725;GO:0006807;GO:0006915;GO:0006950;GO:0006952;GO:0006979;GO:0007275;GO:0007399;GO:0007417;GO:0007420;GO:0007423;GO:0007431;GO:0007548;GO:0007565;GO:0007566;GO:0007610;GO:0007622;GO:0007623;GO:0008150;GO:0008152;GO:0008219;GO:0008283;GO:…	http://amigo.geneontology.org/visualize?term_data_type=json&mode=amigo&term_data={%22GO%3A0060311%22%3A%7B%22fill%22%3A%22%23ffff66%22%2C%22font%22%3A%22black%22%7D,%22GO%3A0007420%22%3A%7B%22fill%22%3A%22%23ffff66%22%2C%22font%22%3A%22black%22%7D,%22GO%3A0007566%22%3A%7B%22fill%22%3A%22%23ffff66%22%2C%22font%22%3A%22black%22%7D,%22GO%3A0008584%22%3A%7B%22fill%22%3A%22%23ffff66%22%2C%22font%22%3A…
Cystatin-related protein 1 OS=Rattus norvegicus (Rat) GN=Andpro PE=1 SV=1	sp|P22282|22P1_RAT	21061.5	8	6	7	0.438	0.432	0.5	EIcYFVVYPDYIEQNIHAVR-LDNcPFEEQTEQLK-LDNcPFEEQTEQLKR-LKDVYDVFK-REIcYFVVYPDYIEQNIHAVR-RTPGETMYYISLPGSVR-TPGETMYYISLPGSVR-YLYNTHSADTYLSNIK	EIcYFVVYPDYIEQNIHAVR-LDNcPFEEQTEQLK-LDNcPFEEQTEQLKR-LKDVYDVFK-TPGETmYYISLPGSVR-YLYNTHSADTYLSNIK	EIcYFVVYPDYIEQNIHAVR-IDSDFYKcSFQR-LDNcPFEEQTEQLK-LDNcPFEEQTEQLKR-LKDVYDVFK-TPGETMYYISLPGSVR-YLYNTHSADTYLSNIK	126	70	146		P22282	P22282	22P1_RAT	Andpro	Cystatin-related protein 1	10116	sp	GO:0005634: nucleus GO:0005829: cytosol	GO:0005575;GO:0005622;GO:0005623;GO:0005634;GO:0005737;GO:0005829;GO:0043226;GO:0043227;GO:0043229;GO:0043231;GO:0044424;GO:0044444;GO:0044464	http://amigo.geneontology.org/visualize?term_data_type=json&mode=amigo&term_data={%22GO%3A0005829%22%3A%7B%22fill%22%3A%22%23ffff66%22%2C%22font%22%3A%22black%22%7D,%22GO%3A0005634%22%3A%7B%22fill%22%3A%22%23ffff66%22%2C%22font%22%3A%22black%22%7D}&format=png&mode=basic&term_data_type=json	GO:0004869: cysteine-type endopeptidase inhibitor activity GO:0030414: peptidase inhibitor activity	GO:0003674;GO:0004857;GO:0004866;GO:0004869;GO:0030234;GO:0030414;GO:0061134;GO:0061135;GO:0098772	http://amigo.geneontology.org/visualize?term_data_type=json&mode=amigo&term_data={%22GO%3A0004869%22%3A%7B%22fill%22%3A%22%23ffff66%22%2C%22font%22%3A%22black%22%7D,%22GO%3A0030414%22%3A%7B%22fill%22%3A%22%23ffff66%22%2C%22font%22%3A%22black%22%7D}&format=png&mode=basic&term_data_type=json	GO:0010466: negative regulation of peptidase activity GO:0010951: negative regulation of endopeptidase activity GO:0030521: androgen receptor signaling pathway	GO:0006508;GO:0006807;GO:0007154;GO:0007165;GO:0008150;GO:0008152;GO:0009719;GO:0009725;GO:0009755;GO:0009892;GO:0009987;GO:0010033;GO:0010466;GO:0010605;GO:0010951;GO:0014070;GO:0019222;GO:0019538;GO:0023052;GO:0030162;GO:0030518;GO:0030521;GO:0030522;GO:0031323;GO:0031324;GO:0032268;GO:0032269;GO:0032870;GO:0033993;GO:0042221;GO:0043086;GO:0043170;GO:0043401;GO:0044092;GO:0044237;GO:0044238;GO:…	http://amigo.geneontology.org/visualize?term_data_type=json&mode=amigo&term_data={%22GO%3A0010951%22%3A%7B%22fill%22%3A%22%23ffff66%22%2C%22font%22%3A%22black%22%7D,%22GO%3A0010466%22%3A%7B%22fill%22%3A%22%23ffff66%22%2C%22font%22%3A%22black%22%7D,%22GO%3A0030521%22%3A%7B%22fill%22%3A%22%23ffff66%22%2C%22font%22%3A%22black%22%7D}&format=png&mode=basic&term_data_type=json
Cystatin-related protein 2 OS=Rattus norvegicus (Rat) GN=Crp2 PE=2 SV=1	sp|P22283|22P2_RAT	21014.5	3			0.176			LVNcPFEEQTEQLK-LVNcPFEEQTEQLKR-TPGVTIYYITLPGSVR			10				P22283	P22283	22P2_RAT	Crp2	Cystatin-related protein 2	10116	sp	GO:0005615: extracellular space	GO:0005575;GO:0005576;GO:0005615;GO:0044421	http://amigo.geneontology.org/visualize?term_data_type=json&mode=amigo&term_data={%22GO%3A0005615%22%3A%7B%22fill%22%3A%22%23ffff66%22%2C%22font%22%3A%22black%22%7D}&format=png&mode=basic&term_data_type=json	GO:0002020: protease binding GO:0004869: cysteine-type endopeptidase inhibitor activity GO:0030414: peptidase inhibitor activity	GO:0002020;GO:0003674;GO:0004857;GO:0004866;GO:0004869;GO:0005488;GO:0005515;GO:0019899;GO:0030234;GO:0030414;GO:0061134;GO:0061135;GO:0098772	http://amigo.geneontology.org/visualize?term_data_type=json&mode=amigo&term_data={%22GO%3A0004869%22%3A%7B%22fill%22%3A%22%23ffff66%22%2C%22font%22%3A%22black%22%7D,%22GO%3A0030414%22%3A%7B%22fill%22%3A%22%23ffff66%22%2C%22font%22%3A%22black%22%7D,%22GO%3A0002020%22%3A%7B%22fill%22%3A%22%23ffff66%22%2C%22font%22%3A%22black%22%7D}&format=png&mode=basic&term_data_type=json	GO:0010466: negative regulation of peptidase activity GO:2000117: negative regulation of cysteine-type endopeptidase activity	GO:0006508;GO:0006807;GO:0008150;GO:0008152;GO:0009892;GO:0009987;GO:0010466;GO:0010605;GO:0010951;GO:0019222;GO:0019538;GO:0030162;GO:0031323;GO:0031324;GO:0032268;GO:0032269;GO:0043086;GO:0043170;GO:0044092;GO:0044237;GO:0044238;GO:0044260;GO:0044267;GO:0045861;GO:0048519;GO:0048523;GO:0050789;GO:0050790;GO:0050794;GO:0051171;GO:0051172;GO:0051246;GO:0051248;GO:0051336;GO:0051346;GO:0052547;GO:…	http://amigo.geneontology.org/visualize?term_data_type=json&mode=amigo&term_data={%22GO%3A0010466%22%3A%7B%22fill%22%3A%22%23ffff66%22%2C%22font%22%3A%22black%22%7D,%22GO%3A2000117%22%3A%7B%22fill%22%3A%22%23ffff66%22%2C%22font%22%3A%22black%22%7D}&format=png&mode=basic&term_data_type=json
Cytosol aminopeptidase OS=Rattus norvegicus (Rat) GN=Lap3 PE=1 SV=1	sp|Q68FS4|AMPL_RAT	56151.2	6			0.171			LFEASVETGDR-LILADALcYAHTFNPK-QVIDcQLADVNNLGK-SWIEEQEmGSFLSVAK-TFYGLHQDFPSVVVVGLGK-TIQVDNTDAEGR			8				Q68FS4	Q68FS4	AMPL_RAT	Lap3	Cytosol aminopeptidase	10116	sp	GO:0005575: cellular_component GO:0005622: intracellular GO:0005654: nucleoplasm GO:0005737: cytoplasm GO:0005802: trans-Golgi network GO:0005829: cytosol GO:0030496: midbody	GO:0005575;GO:0005622;GO:0005623;GO:0005634;GO:0005654;GO:0005737;GO:0005794;GO:0005802;GO:0005829;GO:0012505;GO:0030496;GO:0031974;GO:0031981;GO:0031984;GO:0043226;GO:0043227;GO:0043229;GO:0043231;GO:0043233;GO:0044422;GO:0044424;GO:0044428;GO:0044431;GO:0044444;GO:0044446;GO:0044464;GO:0070013;GO:0098791	http://amigo.geneontology.org/visualize?term_data_type=json&mode=amigo&term_data={%22GO%3A0005737%22%3A%7B%22fill%22%3A%22%23ffff66%22%2C%22font%22%3A%22black%22%7D,%22GO%3A0005654%22%3A%7B%22fill%22%3A%22%23ffff66%22%2C%22font%22%3A%22black%22%7D,%22GO%3A0005622%22%3A%7B%22fill%22%3A%22%23ffff66%22%2C%22font%22%3A%22black%22%7D,%22GO%3A0030496%22%3A%7B%22fill%22%3A%22%23ffff66%22%2C%22font%22%3A…	GO:0003674: molecular_function GO:0004177: aminopeptidase activity GO:0008233: peptidase activity GO:0008235: metalloexopeptidase activity GO:0016787: hydrolase activity GO:0030145: manganese ion binding GO:0046872: metal ion binding	GO:0003674;GO:0003824;GO:0004177;GO:0005488;GO:0008233;GO:0008235;GO:0008237;GO:0008238;GO:0016787;GO:0030145;GO:0043167;GO:0043169;GO:0046872;GO:0046914;GO:0070011;GO:0140096	http://amigo.geneontology.org/visualize?term_data_type=json&mode=amigo&term_data={%22GO%3A0008233%22%3A%7B%22fill%22%3A%22%23ffff66%22%2C%22font%22%3A%22black%22%7D,%22GO%3A0016787%22%3A%7B%22fill%22%3A%22%23ffff66%22%2C%22font%22%3A%22black%22%7D,%22GO%3A0008235%22%3A%7B%22fill%22%3A%22%23ffff66%22%2C%22font%22%3A%22black%22%7D,%22GO%3A0003674%22%3A%7B%22fill%22%3A%22%23ffff66%22%2C%22font%22%3A…	GO:0006508: proteolysis GO:0008150: biological_process GO:0019538: protein metabolic process	GO:0006508;GO:0006807;GO:0008150;GO:0008152;GO:0019538;GO:0043170;GO:0044238;GO:0071704;GO:1901564	http://amigo.geneontology.org/visualize?term_data_type=json&mode=amigo&term_data={%22GO%3A0006508%22%3A%7B%22fill%22%3A%22%23ffff66%22%2C%22font%22%3A%22black%22%7D,%22GO%3A0019538%22%3A%7B%22fill%22%3A%22%23ffff66%22%2C%22font%22%3A%22black%22%7D,%22GO%3A0008150%22%3A%7B%22fill%22%3A%22%23ffff66%22%2C%22font%22%3A%22black%22%7D}&format=png&mode=basic&term_data_type=json
Cytosolic 10-formyltetrahydrofolate dehydrogenase OS=Rattus norvegicus (Rat) GN=Aldh1l1 PE=1 SV=3	sp|P28037|AL1L1_RAT	98875.4	1			0.0133			FADGDVDAVLSR			1				P28037	P28037	AL1L1_RAT	Aldh1l1	Cytosolic 10-formyltetrahydrofolate dehydrogenase	10116	sp	GO:0005737: cytoplasm GO:0005829: cytosol GO:0032991: protein-containing complex	GO:0005575;GO:0005622;GO:0005623;GO:0005737;GO:0005829;GO:0032991;GO:0044424;GO:0044444;GO:0044464	http://amigo.geneontology.org/visualize?term_data_type=json&mode=amigo&term_data={%22GO%3A0005737%22%3A%7B%22fill%22%3A%22%23ffff66%22%2C%22font%22%3A%22black%22%7D,%22GO%3A0032991%22%3A%7B%22fill%22%3A%22%23ffff66%22%2C%22font%22%3A%22black%22%7D,%22GO%3A0005829%22%3A%7B%22fill%22%3A%22%23ffff66%22%2C%22font%22%3A%22black%22%7D}&format=png&mode=basic&term_data_type=json	GO:0003824: catalytic activity GO:0004029: aldehyde dehydrogenase (NAD) activity GO:0004030: aldehyde dehydrogenase [NAD(P)+] activity GO:0016155: formyltetrahydrofolate dehydrogenase activity GO:0016491: oxidoreductase activity GO:0016620: oxidoreductase activity, acting on the aldehyde or oxo group of donors, NAD or NADP as acceptor GO:0016742: hydroxymethyl-, formyl- and related transferase ac…	GO:0003674;GO:0003824;GO:0004029;GO:0004030;GO:0005488;GO:0016155;GO:0016491;GO:0016620;GO:0016645;GO:0016646;GO:0016740;GO:0016741;GO:0016742;GO:0016903;GO:0033721;GO:0044877	http://amigo.geneontology.org/visualize?term_data_type=json&mode=amigo&term_data={%22GO%3A0004029%22%3A%7B%22fill%22%3A%22%23ffff66%22%2C%22font%22%3A%22black%22%7D,%22GO%3A0003824%22%3A%7B%22fill%22%3A%22%23ffff66%22%2C%22font%22%3A%22black%22%7D,%22GO%3A0004030%22%3A%7B%22fill%22%3A%22%23ffff66%22%2C%22font%22%3A%22black%22%7D,%22GO%3A0033721%22%3A%7B%22fill%22%3A%22%23ffff66%22%2C%22font%22%3A…	GO:0006730: one-carbon metabolic process GO:0008152: metabolic process GO:0009058: biosynthetic process GO:0009258: 10-formyltetrahydrofolate catabolic process GO:0046654: tetrahydrofolate biosynthetic process GO:0055114: oxidation-reduction process	GO:0006082;GO:0006575;GO:0006725;GO:0006730;GO:0006732;GO:0006760;GO:0006807;GO:0008150;GO:0008152;GO:0009056;GO:0009058;GO:0009108;GO:0009109;GO:0009256;GO:0009258;GO:0009396;GO:0009397;GO:0009987;GO:0016053;GO:0016054;GO:0018130;GO:0019438;GO:0019439;GO:0019752;GO:0034641;GO:0042219;GO:0042398;GO:0042558;GO:0042559;GO:0042560;GO:0043436;GO:0043603;GO:0043604;GO:0043648;GO:0043649;GO:0044237;GO:…	http://amigo.geneontology.org/visualize?term_data_type=json&mode=amigo&term_data={%22GO%3A0009258%22%3A%7B%22fill%22%3A%22%23ffff66%22%2C%22font%22%3A%22black%22%7D,%22GO%3A0009058%22%3A%7B%22fill%22%3A%22%23ffff66%22%2C%22font%22%3A%22black%22%7D,%22GO%3A0008152%22%3A%7B%22fill%22%3A%22%23ffff66%22%2C%22font%22%3A%22black%22%7D,%22GO%3A0006730%22%3A%7B%22fill%22%3A%22%23ffff66%22%2C%22font%22%3A…
Deleted in malignant brain tumors 1 protein OS=Rattus norvegicus (Rat) GN=Dmbt1 PE=1 SV=1	sp|Q8CIZ5|DMBT1_RAT	155717	8			0.0726			AAVSNGIIK-cLWNIEVPNNYR-DETYQSYSSPSPR-DLHIHVScK-FTTDHSVTR-SGcIRDETYQSYSSPSPR-VcDGAmGSFTSTSNFmSVR-vEILYQGSWGTMCDDSWDINDANVVcR			8				Q8CIZ5	Q8CIZ5	DMBT1_RAT	Dmbt1	Deleted in malignant brain tumors 1 protein	10116	sp	GO:0005576: extracellular region GO:0016020: membrane GO:0016021: integral component of membrane GO:0019898: extrinsic component of membrane GO:0030658: transport vesicle membrane GO:0031012: extracellular matrix GO:0031410: cytoplasmic vesicle GO:0042589: zymogen granule membrane	GO:0005575;GO:0005576;GO:0005622;GO:0005623;GO:0005737;GO:0012505;GO:0012506;GO:0016020;GO:0016021;GO:0019898;GO:0030133;GO:0030141;GO:0030658;GO:0030659;GO:0030667;GO:0031012;GO:0031090;GO:0031224;GO:0031410;GO:0031982;GO:0042588;GO:0042589;GO:0043226;GO:0043227;GO:0043229;GO:0044421;GO:0044422;GO:0044424;GO:0044425;GO:0044433;GO:0044444;GO:0044446;GO:0044464;GO:0097708;GO:0098588;GO:0098805;GO:…	http://amigo.geneontology.org/visualize?term_data_type=json&mode=amigo&term_data={%22GO%3A0016020%22%3A%7B%22fill%22%3A%22%23ffff66%22%2C%22font%22%3A%22black%22%7D,%22GO%3A0030658%22%3A%7B%22fill%22%3A%22%23ffff66%22%2C%22font%22%3A%22black%22%7D,%22GO%3A0019898%22%3A%7B%22fill%22%3A%22%23ffff66%22%2C%22font%22%3A%22black%22%7D,%22GO%3A0031410%22%3A%7B%22fill%22%3A%22%23ffff66%22%2C%22font%22%3A…	GO:0003674: molecular_function GO:0005044: scavenger receptor activity GO:0035375: zymogen binding	GO:0003674;GO:0005044;GO:0005488;GO:0005515;GO:0019899;GO:0035375;GO:0038024	http://amigo.geneontology.org/visualize?term_data_type=json&mode=amigo&term_data={%22GO%3A0035375%22%3A%7B%22fill%22%3A%22%23ffff66%22%2C%22font%22%3A%22black%22%7D,%22GO%3A0005044%22%3A%7B%22fill%22%3A%22%23ffff66%22%2C%22font%22%3A%22black%22%7D,%22GO%3A0003674%22%3A%7B%22fill%22%3A%22%23ffff66%22%2C%22font%22%3A%22black%22%7D}&format=png&mode=basic&term_data_type=json	GO:0006898: receptor-mediated endocytosis GO:0007275: multicellular organism development GO:0009611: response to wounding GO:0010033: response to organic substance GO:0015031: protein transport GO:0030154: cell differentiation GO:0042246: tissue regeneration GO:0043627: response to estrogen GO:0050829: defense response to Gram-negative bacterium GO:0050830: defense response to Gram-positive bacte…	GO:0006810;GO:0006897;GO:0006898;GO:0006950;GO:0006952;GO:0007275;GO:0008104;GO:0008150;GO:0009605;GO:0009607;GO:0009611;GO:0009617;GO:0009888;GO:0009987;GO:0010033;GO:0015031;GO:0015833;GO:0016192;GO:0030154;GO:0031099;GO:0032501;GO:0032502;GO:0033036;GO:0040007;GO:0042060;GO:0042221;GO:0042246;GO:0042742;GO:0042886;GO:0043207;GO:0043627;GO:0045184;GO:0048589;GO:0048856;GO:0048869;GO:0050829;GO:…	http://amigo.geneontology.org/visualize?term_data_type=json&mode=amigo&term_data={%22GO%3A0043627%22%3A%7B%22fill%22%3A%22%23ffff66%22%2C%22font%22%3A%22black%22%7D,%22GO%3A0015031%22%3A%7B%22fill%22%3A%22%23ffff66%22%2C%22font%22%3A%22black%22%7D,%22GO%3A0009611%22%3A%7B%22fill%22%3A%22%23ffff66%22%2C%22font%22%3A%22black%22%7D,%22GO%3A0030154%22%3A%7B%22fill%22%3A%22%23ffff66%22%2C%22font%22%3A…
Deoxyribonuclease-1 OS=Rattus norvegicus (Rat) GN=Dnase1 PE=2 SV=1	sp|P21704|DNAS1_RAT	32065.2	9	5	5	0.539	0.201	0.201	DTHLVAVGK-EFAIVPLHSAPTEAVSEIDALYDVYLDVR-FFSPYTEVR-IVVAGALLQAAVVPSSAVPFDFQAEYR-LLDELNRDIPDNYR-LTNQmAEAISDHYPVEVTLR-TSPIFQWLIPDSADTTATSTHcAYDR-YDIAVVQEVR-YIISEPLGR	DTHLVAVGK-FFSPYTEVR-LTNQMAEAISDHYPVEVTLR-YDIAVVQEVR-YIISEPLGR	DTHLVAVGK-FFSPYTEVR-LTNQMAEAISDHYPVEVTLR-YDIAVVQEVR-YIISEPLGR	45	9	10		P21704	P21704	DNAS1_RAT	Dnase1	Deoxyribonuclease-1	10116	sp	GO:0005576: extracellular region GO:0005634: nucleus GO:0005635: nuclear envelope	GO:0005575;GO:0005576;GO:0005622;GO:0005623;GO:0005634;GO:0005635;GO:0012505;GO:0031967;GO:0031975;GO:0043226;GO:0043227;GO:0043229;GO:0043231;GO:0044422;GO:0044424;GO:0044428;GO:0044446;GO:0044464	http://amigo.geneontology.org/visualize?term_data_type=json&mode=amigo&term_data={%22GO%3A0005635%22%3A%7B%22fill%22%3A%22%23ffff66%22%2C%22font%22%3A%22black%22%7D,%22GO%3A0005576%22%3A%7B%22fill%22%3A%22%23ffff66%22%2C%22font%22%3A%22black%22%7D,%22GO%3A0005634%22%3A%7B%22fill%22%3A%22%23ffff66%22%2C%22font%22%3A%22black%22%7D}&format=png&mode=basic&term_data_type=json	GO:0003779: actin binding GO:0004518: nuclease activity GO:0004519: endonuclease activity GO:0004530: deoxyribonuclease I activity GO:0004536: deoxyribonuclease activity GO:0016787: hydrolase activity	GO:0003674;GO:0003779;GO:0003824;GO:0004518;GO:0004519;GO:0004520;GO:0004530;GO:0004536;GO:0005488;GO:0005515;GO:0008092;GO:0016787;GO:0016788;GO:0016888;GO:0016893;GO:0140097	http://amigo.geneontology.org/visualize?term_data_type=json&mode=amigo&term_data={%22GO%3A0016787%22%3A%7B%22fill%22%3A%22%23ffff66%22%2C%22font%22%3A%22black%22%7D,%22GO%3A0004519%22%3A%7B%22fill%22%3A%22%23ffff66%22%2C%22font%22%3A%22black%22%7D,%22GO%3A0004536%22%3A%7B%22fill%22%3A%22%23ffff66%22%2C%22font%22%3A%22black%22%7D,%22GO%3A0004530%22%3A%7B%22fill%22%3A%22%23ffff66%22%2C%22font%22%3A…	GO:0000737: DNA catabolic process, endonucleolytic GO:0002283: neutrophil activation involved in immune response GO:0002673: regulation of acute inflammatory response GO:0006308: DNA catabolic process GO:0006915: apoptotic process GO:0070948: regulation of neutrophil mediated cytotoxicity	GO:0000737;GO:0001775;GO:0001906;GO:0001909;GO:0001910;GO:0002252;GO:0002263;GO:0002274;GO:0002275;GO:0002283;GO:0002366;GO:0002376;GO:0002443;GO:0002444;GO:0002446;GO:0002526;GO:0002673;GO:0002682;GO:0002697;GO:0002703;GO:0002886;GO:0006139;GO:0006259;GO:0006308;GO:0006725;GO:0006807;GO:0006915;GO:0006950;GO:0006952;GO:0006954;GO:0006955;GO:0008150;GO:0008152;GO:0008219;GO:0009056;GO:0009057;GO:…	http://amigo.geneontology.org/visualize?term_data_type=json&mode=amigo&term_data={%22GO%3A0002283%22%3A%7B%22fill%22%3A%22%23ffff66%22%2C%22font%22%3A%22black%22%7D,%22GO%3A0006308%22%3A%7B%22fill%22%3A%22%23ffff66%22%2C%22font%22%3A%22black%22%7D,%22GO%3A0002673%22%3A%7B%22fill%22%3A%22%23ffff66%22%2C%22font%22%3A%22black%22%7D,%22GO%3A0006915%22%3A%7B%22fill%22%3A%22%23ffff66%22%2C%22font%22%3A…
Desmoglein-4 OS=Rattus norvegicus (Rat) GN=Dsg4 PE=1 SV=1	sp|Q6W3B0|DSG4_RAT	114368	2			0.0279			GEDLERPLELR-TSYSASIEENcLSSELIR			3				Q6W3B0	Q6W3B0	DSG4_RAT	Dsg4	Desmoglein-4	10116	sp	GO:0005886: plasma membrane GO:0016020: membrane GO:0016021: integral component of membrane GO:0030054: cell junction GO:0030057: desmosome	GO:0005575;GO:0005623;GO:0005886;GO:0005911;GO:0016020;GO:0016021;GO:0030054;GO:0030057;GO:0031224;GO:0044425;GO:0044464;GO:0070161;GO:0071944	http://amigo.geneontology.org/visualize?term_data_type=json&mode=amigo&term_data={%22GO%3A0016020%22%3A%7B%22fill%22%3A%22%23ffff66%22%2C%22font%22%3A%22black%22%7D,%22GO%3A0030054%22%3A%7B%22fill%22%3A%22%23ffff66%22%2C%22font%22%3A%22black%22%7D,%22GO%3A0016021%22%3A%7B%22fill%22%3A%22%23ffff66%22%2C%22font%22%3A%22black%22%7D,%22GO%3A0005886%22%3A%7B%22fill%22%3A%22%23ffff66%22%2C%22font%22%3A…	GO:0005509: calcium ion binding GO:0046872: metal ion binding	GO:0003674;GO:0005488;GO:0005509;GO:0043167;GO:0043169;GO:0046872	http://amigo.geneontology.org/visualize?term_data_type=json&mode=amigo&term_data={%22GO%3A0046872%22%3A%7B%22fill%22%3A%22%23ffff66%22%2C%22font%22%3A%22black%22%7D,%22GO%3A0005509%22%3A%7B%22fill%22%3A%22%23ffff66%22%2C%22font%22%3A%22black%22%7D}&format=png&mode=basic&term_data_type=json	GO:0001942: hair follicle development GO:0007155: cell adhesion GO:0007156: homophilic cell adhesion via plasma membrane adhesion molecules GO:0030216: keratinocyte differentiation GO:0030509: BMP signaling pathway GO:0098609: cell-cell adhesion	GO:0001942;GO:0006139;GO:0006351;GO:0006355;GO:0006357;GO:0006366;GO:0006725;GO:0006807;GO:0007154;GO:0007155;GO:0007156;GO:0007165;GO:0007166;GO:0007167;GO:0007178;GO:0007275;GO:0008150;GO:0008152;GO:0008544;GO:0009058;GO:0009059;GO:0009719;GO:0009888;GO:0009889;GO:0009913;GO:0009987;GO:0010033;GO:0010467;GO:0010468;GO:0010556;GO:0016070;GO:0018130;GO:0019219;GO:0019222;GO:0019438;GO:0022404;GO:…	http://amigo.geneontology.org/visualize?term_data_type=json&mode=amigo&term_data={%22GO%3A0030509%22%3A%7B%22fill%22%3A%22%23ffff66%22%2C%22font%22%3A%22black%22%7D,%22GO%3A0007155%22%3A%7B%22fill%22%3A%22%23ffff66%22%2C%22font%22%3A%22black%22%7D,%22GO%3A0007156%22%3A%7B%22fill%22%3A%22%23ffff66%22%2C%22font%22%3A%22black%22%7D,%22GO%3A0030216%22%3A%7B%22fill%22%3A%22%23ffff66%22%2C%22font%22%3A…
Destrin OS=Rattus norvegicus (Rat) GN=Dstn PE=1 SV=3	sp|Q7M0E3|DEST_RAT	18534.1	1		1	0.0667		0.0788	YALYDASFETK		HEYQANGPEDLNR	3		1		Q7M0E3	Q7M0E3	DEST_RAT	Dstn	Destrin	10116	sp	GO:0005622: intracellular GO:0015629: actin cytoskeleton	GO:0005575;GO:0005622;GO:0005623;GO:0005856;GO:0015629;GO:0043226;GO:0043228;GO:0043229;GO:0043232;GO:0044424;GO:0044464	http://amigo.geneontology.org/visualize?term_data_type=json&mode=amigo&term_data={%22GO%3A0005622%22%3A%7B%22fill%22%3A%22%23ffff66%22%2C%22font%22%3A%22black%22%7D,%22GO%3A0015629%22%3A%7B%22fill%22%3A%22%23ffff66%22%2C%22font%22%3A%22black%22%7D}&format=png&mode=basic&term_data_type=json	GO:0003779: actin binding GO:0051015: actin filament binding	GO:0003674;GO:0003779;GO:0005488;GO:0005515;GO:0008092;GO:0044877;GO:0051015	http://amigo.geneontology.org/visualize?term_data_type=json&mode=amigo&term_data={%22GO%3A0051015%22%3A%7B%22fill%22%3A%22%23ffff66%22%2C%22font%22%3A%22black%22%7D,%22GO%3A0003779%22%3A%7B%22fill%22%3A%22%23ffff66%22%2C%22font%22%3A%22black%22%7D}&format=png&mode=basic&term_data_type=json	GO:0030042: actin filament depolymerization GO:0030836: positive regulation of actin filament depolymerization GO:0051014: actin filament severing	GO:0006996;GO:0007010;GO:0007015;GO:0008064;GO:0008150;GO:0008154;GO:0009987;GO:0010638;GO:0016043;GO:0022411;GO:0030029;GO:0030036;GO:0030042;GO:0030832;GO:0030834;GO:0030836;GO:0032535;GO:0032956;GO:0032970;GO:0032984;GO:0033043;GO:0043243;GO:0043244;GO:0043624;GO:0043933;GO:0048518;GO:0048522;GO:0050789;GO:0050794;GO:0051014;GO:0051128;GO:0051130;GO:0051261;GO:0051493;GO:0051495;GO:0065007;GO:…	http://amigo.geneontology.org/visualize?term_data_type=json&mode=amigo&term_data={%22GO%3A0051014%22%3A%7B%22fill%22%3A%22%23ffff66%22%2C%22font%22%3A%22black%22%7D,%22GO%3A0030836%22%3A%7B%22fill%22%3A%22%23ffff66%22%2C%22font%22%3A%22black%22%7D,%22GO%3A0030042%22%3A%7B%22fill%22%3A%22%23ffff66%22%2C%22font%22%3A%22black%22%7D}&format=png&mode=basic&term_data_type=json
Dipeptidyl peptidase 2 OS=Rattus norvegicus (Rat) GN=Dpp7 PE=1 SV=1	sp|Q9EPB1|DPP2_RAT	55115.3	1			0.02			DLTQLFGFAR			1				Q9EPB1	Q9EPB1	DPP2_RAT	Dpp7	Dipeptidyl peptidase 2	10116	sp	GO:0005576: extracellular region GO:0005764: lysosome GO:0005794: Golgi apparatus GO:0005829: cytosol GO:0031410: cytoplasmic vesicle GO:0031982: vesicle GO:0043231: intracellular membrane-bounded organelle	GO:0000323;GO:0005575;GO:0005576;GO:0005622;GO:0005623;GO:0005737;GO:0005764;GO:0005773;GO:0005794;GO:0005829;GO:0012505;GO:0031410;GO:0031982;GO:0043226;GO:0043227;GO:0043229;GO:0043231;GO:0044424;GO:0044444;GO:0044464;GO:0097708	http://amigo.geneontology.org/visualize?term_data_type=json&mode=amigo&term_data={%22GO%3A0031410%22%3A%7B%22fill%22%3A%22%23ffff66%22%2C%22font%22%3A%22black%22%7D,%22GO%3A0031982%22%3A%7B%22fill%22%3A%22%23ffff66%22%2C%22font%22%3A%22black%22%7D,%22GO%3A0005764%22%3A%7B%22fill%22%3A%22%23ffff66%22%2C%22font%22%3A%22black%22%7D,%22GO%3A0005829%22%3A%7B%22fill%22%3A%22%23ffff66%22%2C%22font%22%3A…	GO:0004177: aminopeptidase activity GO:0008233: peptidase activity GO:0008236: serine-type peptidase activity GO:0008239: dipeptidyl-peptidase activity GO:0016787: hydrolase activity	GO:0003674;GO:0003824;GO:0004177;GO:0008233;GO:0008236;GO:0008238;GO:0008239;GO:0016787;GO:0017171;GO:0070011;GO:0140096	http://amigo.geneontology.org/visualize?term_data_type=json&mode=amigo&term_data={%22GO%3A0008233%22%3A%7B%22fill%22%3A%22%23ffff66%22%2C%22font%22%3A%22black%22%7D,%22GO%3A0008236%22%3A%7B%22fill%22%3A%22%23ffff66%22%2C%22font%22%3A%22black%22%7D,%22GO%3A0008239%22%3A%7B%22fill%22%3A%22%23ffff66%22%2C%22font%22%3A%22black%22%7D,%22GO%3A0016787%22%3A%7B%22fill%22%3A%22%23ffff66%22%2C%22font%22%3A…	GO:0006508: proteolysis	GO:0006508;GO:0006807;GO:0008150;GO:0008152;GO:0019538;GO:0043170;GO:0044238;GO:0071704;GO:1901564	http://amigo.geneontology.org/visualize?term_data_type=json&mode=amigo&term_data={%22GO%3A0006508%22%3A%7B%22fill%22%3A%22%23ffff66%22%2C%22font%22%3A%22black%22%7D}&format=png&mode=basic&term_data_type=json
DnaJ homolog subfamily C member 3 OS=Rattus norvegicus (Rat) GN=Dnajc3 PE=1 SV=3	sp|Q9R0T3|DNJC3_RAT	57563.2			1			0.0198			LAEAEDDFKK			1		Q9R0T3	Q9R0T3	DNJC3_RAT	Dnajc3	DnaJ homolog subfamily C member 3	10116	sp	GO:0005737: cytoplasm GO:0005783: endoplasmic reticulum GO:0005788: endoplasmic reticulum lumen GO:0005790: smooth endoplasmic reticulum GO:0005829: cytosol GO:0031205: endoplasmic reticulum Sec complex	GO:0005575;GO:0005622;GO:0005623;GO:0005737;GO:0005783;GO:0005788;GO:0005789;GO:0005790;GO:0005791;GO:0005829;GO:0012505;GO:0016020;GO:0030867;GO:0031090;GO:0031205;GO:0031974;GO:0031984;GO:0032991;GO:0042175;GO:0043226;GO:0043227;GO:0043229;GO:0043231;GO:0043233;GO:0044422;GO:0044424;GO:0044425;GO:0044432;GO:0044444;GO:0044446;GO:0044464;GO:0070013;GO:0098588;GO:0098796;GO:0098827	http://amigo.geneontology.org/visualize?term_data_type=json&mode=amigo&term_data={%22GO%3A0005737%22%3A%7B%22fill%22%3A%22%23ffff66%22%2C%22font%22%3A%22black%22%7D,%22GO%3A0005790%22%3A%7B%22fill%22%3A%22%23ffff66%22%2C%22font%22%3A%22black%22%7D,%22GO%3A0005783%22%3A%7B%22fill%22%3A%22%23ffff66%22%2C%22font%22%3A%22black%22%7D,%22GO%3A0005788%22%3A%7B%22fill%22%3A%22%23ffff66%22%2C%22font%22%3A…	GO:0004860: protein kinase inhibitor activity GO:0019901: protein kinase binding GO:0051087: chaperone binding GO:0051787: misfolded protein binding	GO:0003674;GO:0004857;GO:0004860;GO:0005488;GO:0005515;GO:0019207;GO:0019210;GO:0019887;GO:0019899;GO:0019900;GO:0019901;GO:0030234;GO:0051087;GO:0051787;GO:0098772	http://amigo.geneontology.org/visualize?term_data_type=json&mode=amigo&term_data={%22GO%3A0051087%22%3A%7B%22fill%22%3A%22%23ffff66%22%2C%22font%22%3A%22black%22%7D,%22GO%3A0019901%22%3A%7B%22fill%22%3A%22%23ffff66%22%2C%22font%22%3A%22black%22%7D,%22GO%3A0004860%22%3A%7B%22fill%22%3A%22%23ffff66%22%2C%22font%22%3A%22black%22%7D,%22GO%3A0051787%22%3A%7B%22fill%22%3A%22%23ffff66%22%2C%22font%22%3A…	GO:0006469: negative regulation of protein kinase activity GO:0006986: response to unfolded protein GO:0036494: positive regulation of translation initiation in response to endoplasmic reticulum stress GO:0043066: negative regulation of apoptotic process GO:0051603: proteolysis involved in cellular protein catabolic process GO:0070417: cellular response to cold GO:1903912: negative regulation of …	GO:0001932;GO:0001933;GO:0006412;GO:0006413;GO:0006417;GO:0006446;GO:0006464;GO:0006468;GO:0006469;GO:0006508;GO:0006518;GO:0006793;GO:0006796;GO:0006807;GO:0006915;GO:0006950;GO:0006986;GO:0008150;GO:0008152;GO:0008219;GO:0009056;GO:0009057;GO:0009058;GO:0009059;GO:0009266;GO:0009409;GO:0009628;GO:0009889;GO:0009891;GO:0009892;GO:0009893;GO:0009987;GO:0010033;GO:0010467;GO:0010468;GO:0010556;GO:…	http://amigo.geneontology.org/visualize?term_data_type=json&mode=amigo&term_data={%22GO%3A0070417%22%3A%7B%22fill%22%3A%22%23ffff66%22%2C%22font%22%3A%22black%22%7D,%22GO%3A0036494%22%3A%7B%22fill%22%3A%22%23ffff66%22%2C%22font%22%3A%22black%22%7D,%22GO%3A0006469%22%3A%7B%22fill%22%3A%22%23ffff66%22%2C%22font%22%3A%22black%22%7D,%22GO%3A0051603%22%3A%7B%22fill%22%3A%22%23ffff66%22%2C%22font%22%3A…
Dynein light chain 2, cytoplasmic OS=Rattus norvegicus (Rat) GN=Dynll2 PE=1 SV=1	sp|Q78P75|DYL2_RAT	10350.1	1			0.124			NFGSYVTHETK			1				Q78P75	Q78P75	DYL2_RAT	Dynll2	Dynein light chain 2, cytoplasmic	10116	sp	GO:0005737: cytoplasm GO:0005813: centrosome GO:0005856: cytoskeleton GO:0005868: cytoplasmic dynein complex GO:0005874: microtubule GO:0005875: microtubule associated complex GO:0016459: myosin complex GO:0030286: dynein complex GO:0031475: myosin V complex	GO:0005575;GO:0005622;GO:0005623;GO:0005737;GO:0005813;GO:0005815;GO:0005856;GO:0005868;GO:0005874;GO:0005875;GO:0015629;GO:0015630;GO:0016459;GO:0016461;GO:0030286;GO:0031475;GO:0032991;GO:0043226;GO:0043228;GO:0043229;GO:0043232;GO:0044422;GO:0044424;GO:0044430;GO:0044446;GO:0044464;GO:0099080;GO:0099081;GO:0099512;GO:0099513;GO:1902494	http://amigo.geneontology.org/visualize?term_data_type=json&mode=amigo&term_data={%22GO%3A0005856%22%3A%7B%22fill%22%3A%22%23ffff66%22%2C%22font%22%3A%22black%22%7D,%22GO%3A0031475%22%3A%7B%22fill%22%3A%22%23ffff66%22%2C%22font%22%3A%22black%22%7D,%22GO%3A0005874%22%3A%7B%22fill%22%3A%22%23ffff66%22%2C%22font%22%3A%22black%22%7D,%22GO%3A0005813%22%3A%7B%22fill%22%3A%22%23ffff66%22%2C%22font%22%3A…	GO:0003774: motor activity GO:0005515: protein binding GO:0008574: ATP-dependent microtubule motor activity, plus-end-directed GO:0042803: protein homodimerization activity GO:0045505: dynein intermediate chain binding GO:0046982: protein heterodimerization activity GO:0051959: dynein light intermediate chain binding GO:0097110: scaffold protein binding	GO:0003674;GO:0003774;GO:0003777;GO:0003824;GO:0005488;GO:0005515;GO:0008574;GO:0016462;GO:0016787;GO:0016817;GO:0016818;GO:0016887;GO:0017111;GO:0042623;GO:0042802;GO:0042803;GO:0045505;GO:0046982;GO:0046983;GO:0051959;GO:0097110;GO:1990939	http://amigo.geneontology.org/visualize?term_data_type=json&mode=amigo&term_data={%22GO%3A0051959%22%3A%7B%22fill%22%3A%22%23ffff66%22%2C%22font%22%3A%22black%22%7D,%22GO%3A0045505%22%3A%7B%22fill%22%3A%22%23ffff66%22%2C%22font%22%3A%22black%22%7D,%22GO%3A0003774%22%3A%7B%22fill%22%3A%22%23ffff66%22%2C%22font%22%3A%22black%22%7D,%22GO%3A0046982%22%3A%7B%22fill%22%3A%22%23ffff66%22%2C%22font%22%3A…	GO:0007017: microtubule-based process GO:0010970: transport along microtubule GO:0060271: cilium assembly GO:2000582: positive regulation of ATP-dependent microtubule motor activity, plus-end-directed	GO:0006810;GO:0006928;GO:0006996;GO:0007017;GO:0007018;GO:0008150;GO:0009987;GO:0010970;GO:0016043;GO:0022607;GO:0030030;GO:0030031;GO:0030705;GO:0032781;GO:0043085;GO:0043462;GO:0044085;GO:0044093;GO:0044782;GO:0046907;GO:0050790;GO:0051179;GO:0051234;GO:0051336;GO:0051345;GO:0051641;GO:0051649;GO:0060271;GO:0065007;GO:0065009;GO:0070925;GO:0071840;GO:0099111;GO:0120031;GO:0120036;GO:2000574;GO:…	http://amigo.geneontology.org/visualize?term_data_type=json&mode=amigo&term_data={%22GO%3A0010970%22%3A%7B%22fill%22%3A%22%23ffff66%22%2C%22font%22%3A%22black%22%7D,%22GO%3A0060271%22%3A%7B%22fill%22%3A%22%23ffff66%22%2C%22font%22%3A%22black%22%7D,%22GO%3A2000582%22%3A%7B%22fill%22%3A%22%23ffff66%22%2C%22font%22%3A%22black%22%7D,%22GO%3A0007017%22%3A%7B%22fill%22%3A%22%23ffff66%22%2C%22font%22%3A…
Ectonucleotide pyrophosphatase/phosphodiesterase family member 3 OS=Rattus norvegicus (Rat) GN=Enpp3 PE=1 SV=2	sp|P97675|ENPP3_RAT	99073.3	1			0.0126			TQPVSEILQLK			1				P97675	P97675	ENPP3_RAT	Enpp3	Nucleotide pyrophosphatase	10116	sp	GO:0005576: extracellular region GO:0009897: external side of plasma membrane GO:0009986: cell surface GO:0016020: membrane GO:0016021: integral component of membrane GO:0048471: perinuclear region of cytoplasm	GO:0005575;GO:0005576;GO:0005622;GO:0005623;GO:0005737;GO:0005886;GO:0009897;GO:0009986;GO:0016020;GO:0016021;GO:0031224;GO:0044424;GO:0044425;GO:0044444;GO:0044459;GO:0044464;GO:0048471;GO:0071944;GO:0098552	http://amigo.geneontology.org/visualize?term_data_type=json&mode=amigo&term_data={%22GO%3A0016020%22%3A%7B%22fill%22%3A%22%23ffff66%22%2C%22font%22%3A%22black%22%7D,%22GO%3A0009897%22%3A%7B%22fill%22%3A%22%23ffff66%22%2C%22font%22%3A%22black%22%7D,%22GO%3A0048471%22%3A%7B%22fill%22%3A%22%23ffff66%22%2C%22font%22%3A%22black%22%7D,%22GO%3A0005576%22%3A%7B%22fill%22%3A%22%23ffff66%22%2C%22font%22%3A…	GO:0003676: nucleic acid binding GO:0003824: catalytic activity GO:0004528: phosphodiesterase I activity GO:0004551: nucleotide diphosphatase activity GO:0005044: scavenger receptor activity GO:0005509: calcium ion binding GO:0008270: zinc ion binding GO:0016787: hydrolase activity GO:0030247: polysaccharide binding GO:0035529: NADH pyrophosphatase activity GO:0046872: metal ion binding GO:004742…	GO:0001871;GO:0003674;GO:0003676;GO:0003824;GO:0004518;GO:0004527;GO:0004528;GO:0004551;GO:0005044;GO:0005488;GO:0005509;GO:0008081;GO:0008270;GO:0016462;GO:0016787;GO:0016788;GO:0016817;GO:0016818;GO:0030246;GO:0030247;GO:0035529;GO:0038024;GO:0042578;GO:0043167;GO:0043169;GO:0046872;GO:0046914;GO:0047429;GO:0097159;GO:1901363	http://amigo.geneontology.org/visualize?term_data_type=json&mode=amigo&term_data={%22GO%3A0004551%22%3A%7B%22fill%22%3A%22%23ffff66%22%2C%22font%22%3A%22black%22%7D,%22GO%3A0016787%22%3A%7B%22fill%22%3A%22%23ffff66%22%2C%22font%22%3A%22black%22%7D,%22GO%3A0005044%22%3A%7B%22fill%22%3A%22%23ffff66%22%2C%22font%22%3A%22black%22%7D,%22GO%3A0030247%22%3A%7B%22fill%22%3A%22%23ffff66%22%2C%22font%22%3A…	GO:0002276: basophil activation involved in immune response GO:0006220: pyrimidine nucleotide metabolic process GO:0006796: phosphate-containing compound metabolic process GO:0006898: receptor-mediated endocytosis GO:0006955: immune response GO:0008152: metabolic process GO:0009143: nucleoside triphosphate catabolic process GO:0033007: negative regulation of mast cell activation involved in immun…	GO:0001775;GO:0002252;GO:0002263;GO:0002274;GO:0002275;GO:0002276;GO:0002279;GO:0002366;GO:0002376;GO:0002682;GO:0002683;GO:0002684;GO:0002694;GO:0002695;GO:0002697;GO:0002698;GO:0002699;GO:0006139;GO:0006163;GO:0006220;GO:0006725;GO:0006753;GO:0006793;GO:0006796;GO:0006807;GO:0006810;GO:0006897;GO:0006898;GO:0006950;GO:0006952;GO:0006954;GO:0006955;GO:0008150;GO:0008152;GO:0008283;GO:0008285;GO:…	http://amigo.geneontology.org/visualize?term_data_type=json&mode=amigo&term_data={%22GO%3A0050728%22%3A%7B%22fill%22%3A%22%23ffff66%22%2C%22font%22%3A%22black%22%7D,%22GO%3A0006796%22%3A%7B%22fill%22%3A%22%23ffff66%22%2C%22font%22%3A%22black%22%7D,%22GO%3A0002276%22%3A%7B%22fill%22%3A%22%23ffff66%22%2C%22font%22%3A%22black%22%7D,%22GO%3A0033007%22%3A%7B%22fill%22%3A%22%23ffff66%22%2C%22font%22%3A…
Ectonucleotide pyrophosphatase/phosphodiesterase family member 5 OS=Rattus norvegicus (Rat) GN=Enpp5 PE=1 SV=2	sp|P84039|ENPP5_RAT	54290.7	1			0.021			VLVVSFDGFR			1				P84039	P84039	ENPP5_RAT	Enpp5	Ectonucleotide pyrophosphatase/phosphodiesterase family member 5	10116	sp	GO:0005886: plasma membrane GO:0016020: membrane GO:0016021: integral component of membrane	GO:0005575;GO:0005623;GO:0005886;GO:0016020;GO:0016021;GO:0031224;GO:0044425;GO:0044464;GO:0071944	http://amigo.geneontology.org/visualize?term_data_type=json&mode=amigo&term_data={%22GO%3A0016020%22%3A%7B%22fill%22%3A%22%23ffff66%22%2C%22font%22%3A%22black%22%7D,%22GO%3A0016021%22%3A%7B%22fill%22%3A%22%23ffff66%22%2C%22font%22%3A%22black%22%7D,%22GO%3A0005886%22%3A%7B%22fill%22%3A%22%23ffff66%22%2C%22font%22%3A%22black%22%7D}&format=png&mode=basic&term_data_type=json	GO:0003674: molecular_function GO:0003824: catalytic activity GO:0016787: hydrolase activity GO:0046872: metal ion binding	GO:0003674;GO:0003824;GO:0005488;GO:0016787;GO:0043167;GO:0043169;GO:0046872	http://amigo.geneontology.org/visualize?term_data_type=json&mode=amigo&term_data={%22GO%3A0016787%22%3A%7B%22fill%22%3A%22%23ffff66%22%2C%22font%22%3A%22black%22%7D,%22GO%3A0003824%22%3A%7B%22fill%22%3A%22%23ffff66%22%2C%22font%22%3A%22black%22%7D,%22GO%3A0003674%22%3A%7B%22fill%22%3A%22%23ffff66%22%2C%22font%22%3A%22black%22%7D,%22GO%3A0046872%22%3A%7B%22fill%22%3A%22%23ffff66%22%2C%22font%22%3A…	GO:0007154: cell communication GO:0008152: metabolic process	GO:0007154;GO:0008150;GO:0008152;GO:0009987	http://amigo.geneontology.org/visualize?term_data_type=json&mode=amigo&term_data={%22GO%3A0008152%22%3A%7B%22fill%22%3A%22%23ffff66%22%2C%22font%22%3A%22black%22%7D,%22GO%3A0007154%22%3A%7B%22fill%22%3A%22%23ffff66%22%2C%22font%22%3A%22black%22%7D}&format=png&mode=basic&term_data_type=json
Elongation factor 1-alpha 1 OS=Rattus norvegicus (Rat) GN=Eef1a1 PE=2 SV=1	sp|P62630|EF1A1_RAT	50114.2	9	3	1	0.288	0.0736	0.026	EHALLAYTLGVK-IGGIGTVPVGR-mDSTEPPYSQK-NMITGTSQADcAVLIVAAGVGEFEAGISK-QTVAVGVIK-STTTGHLIYK-THINIVVIGHVDSGK-VETGVLKPGmVVTFAPVNVTTEVK-YYVTIIDAPGHR	IGGIGTVPVGR-MDSTEPPYSQK-YYVTIIDAPGHR	YYVTIIDAPGHR	24	3	1		P62630	P62630	EF1A1_RAT	Eef1a1	Elongation factor 1-alpha 1	10116	sp	GO:0005634: nucleus GO:0005730: nucleolus GO:0005737: cytoplasm GO:0005829: cytosol GO:0005886: plasma membrane GO:0016020: membrane	GO:0005575;GO:0005622;GO:0005623;GO:0005634;GO:0005730;GO:0005737;GO:0005829;GO:0005886;GO:0016020;GO:0031974;GO:0031981;GO:0043226;GO:0043227;GO:0043228;GO:0043229;GO:0043231;GO:0043232;GO:0043233;GO:0044422;GO:0044424;GO:0044428;GO:0044444;GO:0044446;GO:0044464;GO:0070013;GO:0071944	http://amigo.geneontology.org/visualize?term_data_type=json&mode=amigo&term_data={%22GO%3A0016020%22%3A%7B%22fill%22%3A%22%23ffff66%22%2C%22font%22%3A%22black%22%7D,%22GO%3A0005737%22%3A%7B%22fill%22%3A%22%23ffff66%22%2C%22font%22%3A%22black%22%7D,%22GO%3A0005730%22%3A%7B%22fill%22%3A%22%23ffff66%22%2C%22font%22%3A%22black%22%7D,%22GO%3A0005829%22%3A%7B%22fill%22%3A%22%23ffff66%22%2C%22font%22%3A…	GO:0000166: nucleotide binding GO:0003729: mRNA binding GO:0003746: translation elongation factor activity GO:0003924: GTPase activity GO:0005525: GTP binding GO:0008144: drug binding	GO:0000166;GO:0001882;GO:0001883;GO:0003674;GO:0003676;GO:0003723;GO:0003729;GO:0003746;GO:0003824;GO:0003924;GO:0005488;GO:0005525;GO:0008135;GO:0008144;GO:0016462;GO:0016787;GO:0016817;GO:0016818;GO:0017076;GO:0017111;GO:0019001;GO:0032549;GO:0032550;GO:0032553;GO:0032555;GO:0032561;GO:0035639;GO:0036094;GO:0043167;GO:0043168;GO:0097159;GO:0097367;GO:1901265;GO:1901363	http://amigo.geneontology.org/visualize?term_data_type=json&mode=amigo&term_data={%22GO%3A0003746%22%3A%7B%22fill%22%3A%22%23ffff66%22%2C%22font%22%3A%22black%22%7D,%22GO%3A0003729%22%3A%7B%22fill%22%3A%22%23ffff66%22%2C%22font%22%3A%22black%22%7D,%22GO%3A0003924%22%3A%7B%22fill%22%3A%22%23ffff66%22%2C%22font%22%3A%22black%22%7D,%22GO%3A0005525%22%3A%7B%22fill%22%3A%22%23ffff66%22%2C%22font%22%3A…	GO:0006412: translation GO:0006414: translational elongation GO:0007568: aging GO:0010942: positive regulation of cell death GO:0010976: positive regulation of neuron projection development GO:0035690: cellular response to drug GO:0051260: protein homooligomerization GO:0071364: cellular response to epidermal growth factor stimulus GO:1903427: negative regulation of reactive oxygen species biosyn…	GO:0006412;GO:0006414;GO:0006518;GO:0006807;GO:0007275;GO:0007399;GO:0007568;GO:0008150;GO:0008152;GO:0008219;GO:0009058;GO:0009059;GO:0009719;GO:0009889;GO:0009890;GO:0009892;GO:0009987;GO:0010033;GO:0010467;GO:0010720;GO:0010941;GO:0010942;GO:0010975;GO:0010976;GO:0016043;GO:0019222;GO:0019538;GO:0022008;GO:0022607;GO:0030030;GO:0030154;GO:0030182;GO:0031175;GO:0031323;GO:0031324;GO:0031344;GO:…	http://amigo.geneontology.org/visualize?term_data_type=json&mode=amigo&term_data={%22GO%3A0035690%22%3A%7B%22fill%22%3A%22%23ffff66%22%2C%22font%22%3A%22black%22%7D,%22GO%3A0051260%22%3A%7B%22fill%22%3A%22%23ffff66%22%2C%22font%22%3A%22black%22%7D,%22GO%3A0006412%22%3A%7B%22fill%22%3A%22%23ffff66%22%2C%22font%22%3A%22black%22%7D,%22GO%3A0006414%22%3A%7B%22fill%22%3A%22%23ffff66%22%2C%22font%22%3A…
Elongation factor 1-alpha 2 OS=Rattus norvegicus (Rat) GN=Eef1a2 PE=1 SV=1	sp|P62632|EF1A2_RAT	50454.6		1			0.0238			IGGIGTVPVGR			1			P62632	P62632	EF1A2_RAT	Eef1a2	Elongation factor 1-alpha 2	10116	sp	GO:0005622: intracellular GO:0005634: nucleus GO:0005737: cytoplasm GO:0005853: eukaryotic translation elongation factor 1 complex GO:0043025: neuronal cell body GO:0043209: myelin sheath	GO:0005575;GO:0005622;GO:0005623;GO:0005634;GO:0005737;GO:0005853;GO:0032991;GO:0036477;GO:0043025;GO:0043209;GO:0043226;GO:0043227;GO:0043229;GO:0043231;GO:0044297;GO:0044424;GO:0044444;GO:0044464;GO:0097458	http://amigo.geneontology.org/visualize?term_data_type=json&mode=amigo&term_data={%22GO%3A0005737%22%3A%7B%22fill%22%3A%22%23ffff66%22%2C%22font%22%3A%22black%22%7D,%22GO%3A0043025%22%3A%7B%22fill%22%3A%22%23ffff66%22%2C%22font%22%3A%22black%22%7D,%22GO%3A0005622%22%3A%7B%22fill%22%3A%22%23ffff66%22%2C%22font%22%3A%22black%22%7D,%22GO%3A0043209%22%3A%7B%22fill%22%3A%22%23ffff66%22%2C%22font%22%3A…	GO:0000166: nucleotide binding GO:0003746: translation elongation factor activity GO:0003924: GTPase activity GO:0005515: protein binding GO:0005525: GTP binding GO:0019901: protein kinase binding	GO:0000166;GO:0001882;GO:0001883;GO:0003674;GO:0003676;GO:0003723;GO:0003746;GO:0003824;GO:0003924;GO:0005488;GO:0005515;GO:0005525;GO:0008135;GO:0016462;GO:0016787;GO:0016817;GO:0016818;GO:0017076;GO:0017111;GO:0019001;GO:0019899;GO:0019900;GO:0019901;GO:0032549;GO:0032550;GO:0032553;GO:0032555;GO:0032561;GO:0035639;GO:0036094;GO:0043167;GO:0043168;GO:0097159;GO:0097367;GO:1901265;GO:1901363	http://amigo.geneontology.org/visualize?term_data_type=json&mode=amigo&term_data={%22GO%3A0003924%22%3A%7B%22fill%22%3A%22%23ffff66%22%2C%22font%22%3A%22black%22%7D,%22GO%3A0000166%22%3A%7B%22fill%22%3A%22%23ffff66%22%2C%22font%22%3A%22black%22%7D,%22GO%3A0003746%22%3A%7B%22fill%22%3A%22%23ffff66%22%2C%22font%22%3A%22black%22%7D,%22GO%3A0019901%22%3A%7B%22fill%22%3A%22%23ffff66%22%2C%22font%22%3A…	GO:0006412: translation GO:0006414: translational elongation GO:0010035: response to inorganic substance GO:0043065: positive regulation of apoptotic process GO:0051602: response to electrical stimulus GO:0090218: positive regulation of lipid kinase activity	GO:0006412;GO:0006414;GO:0006518;GO:0006629;GO:0006793;GO:0006796;GO:0006807;GO:0006915;GO:0008150;GO:0008152;GO:0008219;GO:0009058;GO:0009059;GO:0009628;GO:0009893;GO:0009987;GO:0010035;GO:0010467;GO:0010562;GO:0010941;GO:0010942;GO:0012501;GO:0016310;GO:0019216;GO:0019220;GO:0019222;GO:0019538;GO:0031323;GO:0031325;GO:0033674;GO:0034641;GO:0034645;GO:0042221;GO:0042325;GO:0042327;GO:0042981;GO:…	http://amigo.geneontology.org/visualize?term_data_type=json&mode=amigo&term_data={%22GO%3A0010035%22%3A%7B%22fill%22%3A%22%23ffff66%22%2C%22font%22%3A%22black%22%7D,%22GO%3A0006412%22%3A%7B%22fill%22%3A%22%23ffff66%22%2C%22font%22%3A%22black%22%7D,%22GO%3A0090218%22%3A%7B%22fill%22%3A%22%23ffff66%22%2C%22font%22%3A%22black%22%7D,%22GO%3A0043065%22%3A%7B%22fill%22%3A%22%23ffff66%22%2C%22font%22%3A…
Elongation factor 1-gamma OS=Rattus norvegicus (Rat) GN=Eef1g PE=2 SV=3	sp|Q68FR6|EF1G_RAT	50061.4	1			0.0275			WFLTcINQPQFR			1				Q68FR6	Q68FR6	EF1G_RAT	Eef1g	Elongation factor 1-gamma	10116	sp	GO:0005634: nucleus GO:0005737: cytoplasm	GO:0005575;GO:0005622;GO:0005623;GO:0005634;GO:0005737;GO:0043226;GO:0043227;GO:0043229;GO:0043231;GO:0044424;GO:0044464	http://amigo.geneontology.org/visualize?term_data_type=json&mode=amigo&term_data={%22GO%3A0005737%22%3A%7B%22fill%22%3A%22%23ffff66%22%2C%22font%22%3A%22black%22%7D,%22GO%3A0005634%22%3A%7B%22fill%22%3A%22%23ffff66%22%2C%22font%22%3A%22black%22%7D}&format=png&mode=basic&term_data_type=json	GO:0003746: translation elongation factor activity GO:0004364: glutathione transferase activity	GO:0003674;GO:0003676;GO:0003723;GO:0003746;GO:0003824;GO:0004364;GO:0005488;GO:0008135;GO:0016740;GO:0016765;GO:0097159;GO:1901363	http://amigo.geneontology.org/visualize?term_data_type=json&mode=amigo&term_data={%22GO%3A0003746%22%3A%7B%22fill%22%3A%22%23ffff66%22%2C%22font%22%3A%22black%22%7D,%22GO%3A0004364%22%3A%7B%22fill%22%3A%22%23ffff66%22%2C%22font%22%3A%22black%22%7D}&format=png&mode=basic&term_data_type=json	GO:0006412: translation GO:0006414: translational elongation GO:0006749: glutathione metabolic process	GO:0006412;GO:0006414;GO:0006518;GO:0006575;GO:0006749;GO:0006790;GO:0006807;GO:0008150;GO:0008152;GO:0009058;GO:0009059;GO:0009987;GO:0010467;GO:0019538;GO:0034641;GO:0034645;GO:0043043;GO:0043170;GO:0043603;GO:0043604;GO:0044237;GO:0044238;GO:0044249;GO:0044260;GO:0044267;GO:0044271;GO:0051186;GO:0071704;GO:1901564;GO:1901566;GO:1901576	http://amigo.geneontology.org/visualize?term_data_type=json&mode=amigo&term_data={%22GO%3A0006749%22%3A%7B%22fill%22%3A%22%23ffff66%22%2C%22font%22%3A%22black%22%7D,%22GO%3A0006412%22%3A%7B%22fill%22%3A%22%23ffff66%22%2C%22font%22%3A%22black%22%7D,%22GO%3A0006414%22%3A%7B%22fill%22%3A%22%23ffff66%22%2C%22font%22%3A%22black%22%7D}&format=png&mode=basic&term_data_type=json
Elongation factor 2 OS=Rattus norvegicus (Rat) GN=Eef2 PE=1 SV=4	sp|P05197|EF2_RAT	95286	13			0.205			ALLELQLEPEELYQTFQR-ARPFPDGLAEDIDKGEVSAR-AYLPVNESFGFTADLR-cLYASVLTAQPR-DSVVAGFQWATK-ETVSEESNVLcLSK-GVQYLNEIK-STAISLFYELSENDLNFIK-STLTDSLVcK-TFcQLILDPIFK-TGTITTFEHAHNmR-VFSGVVSTGLK-VNFTVDQIR			17				P05197	P05197	EF2_RAT	Eef2	Elongation factor 2	10116	sp	GO:0005634: nucleus GO:0005737: cytoplasm GO:0005829: cytosol GO:0005844: polysome GO:0005886: plasma membrane GO:0016235: aggresome GO:0042788: polysomal ribosome GO:0045121: membrane raft GO:1990904: ribonucleoprotein complex	GO:0005575;GO:0005622;GO:0005623;GO:0005634;GO:0005737;GO:0005829;GO:0005840;GO:0005844;GO:0005886;GO:0016020;GO:0016234;GO:0016235;GO:0032991;GO:0042788;GO:0043226;GO:0043227;GO:0043228;GO:0043229;GO:0043231;GO:0043232;GO:0044424;GO:0044425;GO:0044444;GO:0044464;GO:0045121;GO:0071944;GO:0098589;GO:0098805;GO:0098857;GO:1990904	http://amigo.geneontology.org/visualize?term_data_type=json&mode=amigo&term_data={%22GO%3A0005737%22%3A%7B%22fill%22%3A%22%23ffff66%22%2C%22font%22%3A%22black%22%7D,%22GO%3A0045121%22%3A%7B%22fill%22%3A%22%23ffff66%22%2C%22font%22%3A%22black%22%7D,%22GO%3A0005829%22%3A%7B%22fill%22%3A%22%23ffff66%22%2C%22font%22%3A%22black%22%7D,%22GO%3A0005886%22%3A%7B%22fill%22%3A%22%23ffff66%22%2C%22font%22%3A…	GO:0000166: nucleotide binding GO:0002039: p53 binding GO:0003723: RNA binding GO:0003746: translation elongation factor activity GO:0003924: GTPase activity GO:0005525: GTP binding GO:0008097: 5S rRNA binding GO:0019901: protein kinase binding GO:0043022: ribosome binding GO:0051015: actin filament binding	GO:0000166;GO:0001882;GO:0001883;GO:0002039;GO:0003674;GO:0003676;GO:0003723;GO:0003746;GO:0003779;GO:0003824;GO:0003924;GO:0005488;GO:0005515;GO:0005525;GO:0008092;GO:0008097;GO:0008135;GO:0016462;GO:0016787;GO:0016817;GO:0016818;GO:0017076;GO:0017111;GO:0019001;GO:0019843;GO:0019899;GO:0019900;GO:0019901;GO:0032549;GO:0032550;GO:0032553;GO:0032555;GO:0032561;GO:0035639;GO:0036094;GO:0043021;GO:…	http://amigo.geneontology.org/visualize?term_data_type=json&mode=amigo&term_data={%22GO%3A0051015%22%3A%7B%22fill%22%3A%22%23ffff66%22%2C%22font%22%3A%22black%22%7D,%22GO%3A0003746%22%3A%7B%22fill%22%3A%22%23ffff66%22%2C%22font%22%3A%22black%22%7D,%22GO%3A0019901%22%3A%7B%22fill%22%3A%22%23ffff66%22%2C%22font%22%3A%22black%22%7D,%22GO%3A0003924%22%3A%7B%22fill%22%3A%22%23ffff66%22%2C%22font%22%3A…	GO:0002244: hematopoietic progenitor cell differentiation GO:0002931: response to ischemia GO:0003009: skeletal muscle contraction GO:0006412: translation GO:0006414: translational elongation GO:0007568: aging GO:0014009: glial cell proliferation GO:0032355: response to estradiol GO:0034976: response to endoplasmic reticulum stress GO:0035914: skeletal muscle cell differentiation GO:0042493: resp…	GO:0000302;GO:0001101;GO:0002181;GO:0002244;GO:0002376;GO:0002520;GO:0002931;GO:0003008;GO:0003009;GO:0003012;GO:0006412;GO:0006414;GO:0006417;GO:0006518;GO:0006807;GO:0006936;GO:0006941;GO:0006950;GO:0006979;GO:0007275;GO:0007399;GO:0007517;GO:0007519;GO:0007568;GO:0007584;GO:0008150;GO:0008152;GO:0008283;GO:0009058;GO:0009059;GO:0009605;GO:0009636;GO:0009719;GO:0009725;GO:0009888;GO:0009889;GO:…	http://amigo.geneontology.org/visualize?term_data_type=json&mode=amigo&term_data={%22GO%3A0034976%22%3A%7B%22fill%22%3A%22%23ffff66%22%2C%22font%22%3A%22black%22%7D,%22GO%3A0045471%22%3A%7B%22fill%22%3A%22%23ffff66%22%2C%22font%22%3A%22black%22%7D,%22GO%3A0032355%22%3A%7B%22fill%22%3A%22%23ffff66%22%2C%22font%22%3A%22black%22%7D,%22GO%3A0051593%22%3A%7B%22fill%22%3A%22%23ffff66%22%2C%22font%22%3A…
Endoplasmin OS=Rattus norvegicus (Rat) GN=Hsp90b1 PE=1 SV=2	sp|Q66HD0|ENPL_RAT	92773.6	2			0.0286			ELISNASDALDK-SILFVPTSAPR			2				Q66HD0	Q66HD0	ENPL_RAT	Hsp90b1	Endoplasmin	10116	sp	GO:0005783: endoplasmic reticulum GO:0005788: endoplasmic reticulum lumen GO:0005790: smooth endoplasmic reticulum GO:0042470: melanosome	GO:0005575;GO:0005622;GO:0005623;GO:0005737;GO:0005783;GO:0005788;GO:0005790;GO:0012505;GO:0031410;GO:0031974;GO:0031982;GO:0042470;GO:0043226;GO:0043227;GO:0043229;GO:0043231;GO:0043233;GO:0044422;GO:0044424;GO:0044432;GO:0044444;GO:0044446;GO:0044464;GO:0048770;GO:0070013;GO:0097708	http://amigo.geneontology.org/visualize?term_data_type=json&mode=amigo&term_data={%22GO%3A0005790%22%3A%7B%22fill%22%3A%22%23ffff66%22%2C%22font%22%3A%22black%22%7D,%22GO%3A0005783%22%3A%7B%22fill%22%3A%22%23ffff66%22%2C%22font%22%3A%22black%22%7D,%22GO%3A0005788%22%3A%7B%22fill%22%3A%22%23ffff66%22%2C%22font%22%3A%22black%22%7D,%22GO%3A0042470%22%3A%7B%22fill%22%3A%22%23ffff66%22%2C%22font%22%3A…	GO:0000166: nucleotide binding GO:0005524: ATP binding GO:0051082: unfolded protein binding	GO:0000166;GO:0003674;GO:0005488;GO:0005515;GO:0005524;GO:0008144;GO:0017076;GO:0030554;GO:0032553;GO:0032555;GO:0032559;GO:0035639;GO:0036094;GO:0043167;GO:0043168;GO:0051082;GO:0097159;GO:0097367;GO:1901265;GO:1901363	http://amigo.geneontology.org/visualize?term_data_type=json&mode=amigo&term_data={%22GO%3A0005524%22%3A%7B%22fill%22%3A%22%23ffff66%22%2C%22font%22%3A%22black%22%7D,%22GO%3A0000166%22%3A%7B%22fill%22%3A%22%23ffff66%22%2C%22font%22%3A%22black%22%7D,%22GO%3A0051082%22%3A%7B%22fill%22%3A%22%23ffff66%22%2C%22font%22%3A%22black%22%7D}&format=png&mode=basic&term_data_type=json	GO:0006457: protein folding GO:0006950: response to stress GO:0030433: ubiquitin-dependent ERAD pathway GO:0071287: cellular response to manganese ion	GO:0006457;GO:0006508;GO:0006511;GO:0006807;GO:0006950;GO:0008150;GO:0008152;GO:0009056;GO:0009057;GO:0009987;GO:0010033;GO:0010035;GO:0010038;GO:0010042;GO:0010243;GO:0010498;GO:0019538;GO:0019941;GO:0030163;GO:0030433;GO:0033554;GO:0034976;GO:0036503;GO:0042221;GO:0043161;GO:0043170;GO:0043632;GO:0044237;GO:0044238;GO:0044248;GO:0044257;GO:0044260;GO:0044265;GO:0044267;GO:0050896;GO:0051603;GO:…	http://amigo.geneontology.org/visualize?term_data_type=json&mode=amigo&term_data={%22GO%3A0006457%22%3A%7B%22fill%22%3A%22%23ffff66%22%2C%22font%22%3A%22black%22%7D,%22GO%3A0030433%22%3A%7B%22fill%22%3A%22%23ffff66%22%2C%22font%22%3A%22black%22%7D,%22GO%3A0071287%22%3A%7B%22fill%22%3A%22%23ffff66%22%2C%22font%22%3A%22black%22%7D,%22GO%3A0006950%22%3A%7B%22fill%22%3A%22%23ffff66%22%2C%22font%22%3A…
Ethylmalonyl-CoA decarboxylase OS=Rattus norvegicus (Rat) GN=Echdc1 PE=1 SV=1	sp|Q6AYG5|ECHD1_RAT	32631.4	1			0.0468			QNGIGILTLNNSNK			1				Q6AYG5	Q6AYG5	ECHD1_RAT	Echdc1	Ethylmalonyl-CoA decarboxylase	10116	sp	GO:0005737: cytoplasm GO:0005739: mitochondrion GO:0005829: cytosol	GO:0005575;GO:0005622;GO:0005623;GO:0005737;GO:0005739;GO:0005829;GO:0043226;GO:0043227;GO:0043229;GO:0043231;GO:0044424;GO:0044444;GO:0044464	http://amigo.geneontology.org/visualize?term_data_type=json&mode=amigo&term_data={%22GO%3A0005737%22%3A%7B%22fill%22%3A%22%23ffff66%22%2C%22font%22%3A%22black%22%7D,%22GO%3A0005739%22%3A%7B%22fill%22%3A%22%23ffff66%22%2C%22font%22%3A%22black%22%7D,%22GO%3A0005829%22%3A%7B%22fill%22%3A%22%23ffff66%22%2C%22font%22%3A%22black%22%7D}&format=png&mode=basic&term_data_type=json	GO:0003824: catalytic activity GO:0004300: enoyl-CoA hydratase activity GO:0004492: methylmalonyl-CoA decarboxylase activity GO:0016829: lyase activity GO:0016831: carboxy-lyase activity	GO:0003674;GO:0003824;GO:0004300;GO:0004492;GO:0016829;GO:0016830;GO:0016831;GO:0016835;GO:0016836	http://amigo.geneontology.org/visualize?term_data_type=json&mode=amigo&term_data={%22GO%3A0003824%22%3A%7B%22fill%22%3A%22%23ffff66%22%2C%22font%22%3A%22black%22%7D,%22GO%3A0016831%22%3A%7B%22fill%22%3A%22%23ffff66%22%2C%22font%22%3A%22black%22%7D,%22GO%3A0004492%22%3A%7B%22fill%22%3A%22%23ffff66%22%2C%22font%22%3A%22black%22%7D,%22GO%3A0016829%22%3A%7B%22fill%22%3A%22%23ffff66%22%2C%22font%22%3A…	GO:0006635: fatty acid beta-oxidation GO:0008152: metabolic process	GO:0006082;GO:0006629;GO:0006631;GO:0006635;GO:0008150;GO:0008152;GO:0009056;GO:0009062;GO:0009987;GO:0016042;GO:0016054;GO:0019395;GO:0019752;GO:0030258;GO:0032787;GO:0034440;GO:0043436;GO:0044237;GO:0044238;GO:0044242;GO:0044248;GO:0044255;GO:0044281;GO:0044282;GO:0046395;GO:0055114;GO:0071704;GO:0072329;GO:1901575	http://amigo.geneontology.org/visualize?term_data_type=json&mode=amigo&term_data={%22GO%3A0008152%22%3A%7B%22fill%22%3A%22%23ffff66%22%2C%22font%22%3A%22black%22%7D,%22GO%3A0006635%22%3A%7B%22fill%22%3A%22%23ffff66%22%2C%22font%22%3A%22black%22%7D}&format=png&mode=basic&term_data_type=json
Eukaryotic initiation factor 4A-II OS=Rattus norvegicus (Rat) GN=Eif4a2 PE=1 SV=1	sp|Q5RKI1|IF4A2_RAT	46403.6	4			0.138			GIDVQQVSLVINYDLPTNR-GYDVIAQAQSGTGK-mFVLDEADEmLSR-VLITTDLLAR			6				Q5RKI1	Q5RKI1	IF4A2_RAT	Eif4a2	Eukaryotic initiation factor 4A-II	10116	sp	GO:0005575: cellular_component GO:0005730: nucleolus GO:0005737: cytoplasm	GO:0005575;GO:0005622;GO:0005623;GO:0005634;GO:0005730;GO:0005737;GO:0031974;GO:0031981;GO:0043226;GO:0043227;GO:0043228;GO:0043229;GO:0043231;GO:0043232;GO:0043233;GO:0044422;GO:0044424;GO:0044428;GO:0044446;GO:0044464;GO:0070013	http://amigo.geneontology.org/visualize?term_data_type=json&mode=amigo&term_data={%22GO%3A0005737%22%3A%7B%22fill%22%3A%22%23ffff66%22%2C%22font%22%3A%22black%22%7D,%22GO%3A0005730%22%3A%7B%22fill%22%3A%22%23ffff66%22%2C%22font%22%3A%22black%22%7D,%22GO%3A0005575%22%3A%7B%22fill%22%3A%22%23ffff66%22%2C%22font%22%3A%22black%22%7D}&format=png&mode=basic&term_data_type=json	GO:0000166: nucleotide binding GO:0003674: molecular_function GO:0003676: nucleic acid binding GO:0003723: RNA binding GO:0003743: translation initiation factor activity GO:0004004: ATP-dependent RNA helicase activity GO:0004386: helicase activity GO:0005524: ATP binding GO:0016787: hydrolase activity	GO:0000166;GO:0003674;GO:0003676;GO:0003723;GO:0003724;GO:0003743;GO:0003824;GO:0004004;GO:0004386;GO:0005488;GO:0005524;GO:0008026;GO:0008135;GO:0008144;GO:0008186;GO:0016462;GO:0016787;GO:0016817;GO:0016818;GO:0016887;GO:0017076;GO:0017111;GO:0030554;GO:0032553;GO:0032555;GO:0032559;GO:0035639;GO:0036094;GO:0042623;GO:0043167;GO:0043168;GO:0070035;GO:0097159;GO:0097367;GO:0140098;GO:1901265;GO:…	http://amigo.geneontology.org/visualize?term_data_type=json&mode=amigo&term_data={%22GO%3A0003743%22%3A%7B%22fill%22%3A%22%23ffff66%22%2C%22font%22%3A%22black%22%7D,%22GO%3A0016787%22%3A%7B%22fill%22%3A%22%23ffff66%22%2C%22font%22%3A%22black%22%7D,%22GO%3A0004004%22%3A%7B%22fill%22%3A%22%23ffff66%22%2C%22font%22%3A%22black%22%7D,%22GO%3A0003723%22%3A%7B%22fill%22%3A%22%23ffff66%22%2C%22font%22%3A…	GO:0006412: translation GO:0006413: translational initiation GO:0008150: biological_process GO:0010468: regulation of gene expression GO:0010501: RNA secondary structure unwinding GO:1990830: cellular response to leukemia inhibitory factor	GO:0006139;GO:0006412;GO:0006413;GO:0006518;GO:0006725;GO:0006807;GO:0008150;GO:0008152;GO:0009058;GO:0009059;GO:0009987;GO:0010033;GO:0010467;GO:0010468;GO:0010501;GO:0016070;GO:0019222;GO:0019538;GO:0034097;GO:0034641;GO:0034645;GO:0042221;GO:0043043;GO:0043170;GO:0043603;GO:0043604;GO:0044237;GO:0044238;GO:0044249;GO:0044260;GO:0044267;GO:0044271;GO:0046483;GO:0050789;GO:0050896;GO:0051716;GO:…	http://amigo.geneontology.org/visualize?term_data_type=json&mode=amigo&term_data={%22GO%3A0006413%22%3A%7B%22fill%22%3A%22%23ffff66%22%2C%22font%22%3A%22black%22%7D,%22GO%3A1990830%22%3A%7B%22fill%22%3A%22%23ffff66%22%2C%22font%22%3A%22black%22%7D,%22GO%3A0006412%22%3A%7B%22fill%22%3A%22%23ffff66%22%2C%22font%22%3A%22black%22%7D,%22GO%3A0010501%22%3A%7B%22fill%22%3A%22%23ffff66%22%2C%22font%22%3A…
Eukaryotic translation initiation factor 6 OS=Rattus norvegicus (Rat) GN=Eif6 PE=1 SV=1	sp|Q3KRD8|IF6_RAT	26570.2	1			0.0735			HGLLVPNNTTDQELQHIR			1				Q3KRD8	Q3KRD8	IF6_RAT	Eif6	Eukaryotic translation initiation factor 6	10116	sp	GO:0005575: cellular_component GO:0005634: nucleus GO:0005730: nucleolus GO:0005737: cytoplasm GO:0005829: cytosol GO:0030687: preribosome, large subunit precursor	GO:0005575;GO:0005622;GO:0005623;GO:0005634;GO:0005730;GO:0005737;GO:0005829;GO:0030684;GO:0030687;GO:0031974;GO:0031981;GO:0032991;GO:0043226;GO:0043227;GO:0043228;GO:0043229;GO:0043231;GO:0043232;GO:0043233;GO:0044422;GO:0044424;GO:0044428;GO:0044444;GO:0044446;GO:0044464;GO:0070013;GO:1990904	http://amigo.geneontology.org/visualize?term_data_type=json&mode=amigo&term_data={%22GO%3A0005737%22%3A%7B%22fill%22%3A%22%23ffff66%22%2C%22font%22%3A%22black%22%7D,%22GO%3A0030687%22%3A%7B%22fill%22%3A%22%23ffff66%22%2C%22font%22%3A%22black%22%7D,%22GO%3A0005730%22%3A%7B%22fill%22%3A%22%23ffff66%22%2C%22font%22%3A%22black%22%7D,%22GO%3A0005829%22%3A%7B%22fill%22%3A%22%23ffff66%22%2C%22font%22%3A…	GO:0003674: molecular_function GO:0003743: translation initiation factor activity GO:0043022: ribosome binding GO:0043023: ribosomal large subunit binding	GO:0003674;GO:0003676;GO:0003723;GO:0003743;GO:0005488;GO:0008135;GO:0043021;GO:0043022;GO:0043023;GO:0044877;GO:0097159;GO:1901363	http://amigo.geneontology.org/visualize?term_data_type=json&mode=amigo&term_data={%22GO%3A0003743%22%3A%7B%22fill%22%3A%22%23ffff66%22%2C%22font%22%3A%22black%22%7D,%22GO%3A0043023%22%3A%7B%22fill%22%3A%22%23ffff66%22%2C%22font%22%3A%22black%22%7D,%22GO%3A0003674%22%3A%7B%22fill%22%3A%22%23ffff66%22%2C%22font%22%3A%22black%22%7D,%22GO%3A0043022%22%3A%7B%22fill%22%3A%22%23ffff66%22%2C%22font%22%3A…	GO:0000054: ribosomal subunit export from nucleus GO:0000460: maturation of 5.8S rRNA GO:0000470: maturation of LSU-rRNA GO:0006110: regulation of glycolytic process GO:0006412: translation GO:0006413: translational initiation GO:0008150: biological_process GO:0032868: response to insulin GO:0035195: gene silencing by miRNA GO:0035278: miRNA mediated inhibition of translation GO:0042254: ribosome…	GO:0000054;GO:0000460;GO:0000470;GO:0002376;GO:0002520;GO:0002682;GO:0005975;GO:0006082;GO:0006090;GO:0006091;GO:0006096;GO:0006109;GO:0006110;GO:0006139;GO:0006140;GO:0006163;GO:0006164;GO:0006165;GO:0006364;GO:0006396;GO:0006403;GO:0006405;GO:0006412;GO:0006413;GO:0006417;GO:0006518;GO:0006611;GO:0006629;GO:0006631;GO:0006633;GO:0006725;GO:0006732;GO:0006733;GO:0006753;GO:0006754;GO:0006757;GO:…	http://amigo.geneontology.org/visualize?term_data_type=json&mode=amigo&term_data={%22GO%3A0000460%22%3A%7B%22fill%22%3A%22%23ffff66%22%2C%22font%22%3A%22black%22%7D,%22GO%3A0000470%22%3A%7B%22fill%22%3A%22%23ffff66%22%2C%22font%22%3A%22black%22%7D,%22GO%3A0006413%22%3A%7B%22fill%22%3A%22%23ffff66%22%2C%22font%22%3A%22black%22%7D,%22GO%3A0006412%22%3A%7B%22fill%22%3A%22%23ffff66%22%2C%22font%22%3A…
[truncated: 222 more rows]
